# Supplementary material for: The Fission Yeast RNA Binding Protein Mmi1 Regulates Meiotic Genes by Controlling Intron Specific Splicing and Polyadenylation Coupled RNA Turnover
Source: PLoS One. 2011 Oct 27;6(10):e26804. doi: 10.1371/journal.pone.0026804 (PMC3203177; doi:10.1371/journal.pone.0026804)
Supplement: Table S3 — Normalized expression microarray data. (XLSX) [file pone.0026804.s009.xlsx]

## Sheet: Sheet1
Gene	LOC	WT 36C 2hr	WT 20C 2hr	dis3-54 cs 4hr	rrp6-9 2hr	rrp6-9 4hr	rrp6_delete	mmi1_ts3_24C	mmi1_ts3_36c_0.5h	mmi1_ts3_36c_5h	mmi1_ts6_24C	mmi1_ts6_36c_0.5h	mmi1_ts6_36c_5h	pab2D	cid14D
SPBC23G7.06C	SP_05_H5	-0.549641	0.246117	0.20279	1.13287	0.559607	0.703327	0.177592	0.485854	0.637084	0.216922	0.0207488	0.475219	-0.647985	-0.0334913
SPAC1782.04	SP_26_B11	-0.371267	0.0775841	0.563693	0.0973373	-0.135543	-0.217845	-0.132544	-0.236292	-0.337587	-0.134115	0.0226072	-0.313043	NaN	0.090703
SPCC290.03C	SP_06_G5	-0.0197715	-0.0268633	-0.0707234	0.0177075	0.0913902	0.117198	0.106936	-0.319602	-0.133276	0.114313	-0.203914	-0.029491	0.215797	0.0249604
SPBC21D10.10	SP_18_F5	0.0866879	0.0736369	-0.119228	0.769956	0.828543	0.343876	-0.131955	-0.200925	-0.420864	-0.184808	-0.224411	-0.336993	0.0106759	0.151292
SPBC18H10.10c	SP_01_C7	0.594534	0.106482	0.306251	-0.132627	0.301368	0.356146	0.0294462	-0.00332317	0.115093	-0.165568	-0.0148835	0.194994	-0.119286	0.225589
SPBC337.10C	SP_48_B5	-0.522543	0.0793241	0.192717	0.0108627	-0.439232	0.477746	0.39405	-0.130992	-0.050639	0.381221	-0.0622117	-0.224094	-0.0947776	0.607735
IDH1	SP_26_E7	-0.135908	-0.417821	0.391055	0.42238	0.159116	0.142017	0.25316	0.209007	0.42882	0.134523	0.278767	0.566853	-1.32598	-0.402311
ATP2	SP_15_H6	-0.0187892	0.165499	0.910363	0.0198454	0.0140771	-0.526527	0.175288	-0.084012	0.0596983	0.0723844	-0.136898	0.163757	-0.0395028	0.381618
SPAC17H9.17C	SP_27_E1	-0.279337	0.258675	0.20312	0.308808	0.209747	-0.117787	0.0517362	-0.279044	0.364011	-0.00506453	-0.310941	0.169015	0.353813	0.28158
MMS2	SP_08_F9	0.042515	-0.14072	-0.71137	-0.202242	-0.249677	0.0967696	0.0953547	-0.16891	0.134221	0.0404721	-0.280912	0.24859	0.150897	-0.682173
SPBC16A3.14	SP_18_E1	-0.0840695	-0.0827913	-0.230641	-0.00893745	-0.192749	0.203438	0.199302	0.00406595	-0.0658263	0.193832	-0.11331	0.00233183	0.182672	-0.476582
SPBC1271.08C	SP_11_A4	-1.89541	-0.193155	-2.60613	1.91167	-0.514325	-2.85002	0.696716	-0.396547	-1.07512	0.240851	-0.0249274	-0.802198	0.0261606	-2.15157
ADA1	SP_39_F10	-0.00516854	-0.0383858	0.0843672	-0.0622161	-0.159392	0.209704	0.131308	-0.666362	-0.419456	0.00646557	-0.376745	-0.430845	-0.542917	0.0980593
GRX2	SP_31_F5	-0.245545	-0.0639914	-0.426175	0.389623	0.192413	-0.00763192	-0.00723987	0.144909	-0.161703	0.0096004	-0.129189	-0.244157	NaN	-0.214214
SPCC965.13	SP_29_E8	-0.507832	0.560404	0.470074	-0.533543	-1.04654	-0.895216	0.256432	-0.498453	-0.531512	0.116536	-0.417621	-0.588928	-0.331919	0.325359
ENG2	SP_22_C10	-0.462728	0.0533343	-0.210021	0.310882	-0.336106	3.61341	-0.0724606	0.446353	2.68239	0.105286	0.0023357	2.22706	-0.163566	0.090288
SPAC637.08	SP_42_A10	0.521856	-0.039661	-0.323831	-0.412752	0.147531	-0.0745591	0.107097	-0.0738318	-0.230216	0.128604	0.00949982	-0.262486	0.055193	-0.24797
SPAC1B3.08	SP_47_F12	0.180109	0.22801	-0.201767	0.418973	0.0557923	0.322763	0.0826408	0.253077	0.13062	0.152943	0.13855	0.0833982	-0.0653343	0.064904
SPBC30B4.09C	SP_37_F6	-0.225162	-0.224911	-0.276941	-0.167164	-0.00417053	-0.0574464	0.0558453	-0.345203	-0.289672	-0.112449	0.0181781	0.144795	-0.621167	-0.210224
SPAC959.04C	SP_38_G5	-0.318522	0.274727	-0.409074	0.324466	-0.262415	-0.104897	-0.0377161	-0.00820576	0.168861	-0.0101469	-0.217843	0.169141	0.218353	0.0861159
SPAC4A8.07C	SP_09_G8	-0.481336	0.454999	0.408549	0.141219	-0.412956	0.0483305	0.108259	0.00888048	0.249386	0.0211535	0.0725287	0.275012	0.29261	0.115678
SPAC22E12.02_a	SP_80_C1	-0.159796	-0.132976	0.373281	0.724735	-0.302184	0.123215	0.182711	-0.0774844	0.0934065	0.116379	-0.300411	-0.0575056	-0.280204	0.741512
SPAC57A7.13	SP_43_C7	-0.0288739	0.18072	0.325914	0.640593	0.976549	0.502642	0.0321377	-0.03882	0.221758	0.0198014	-0.114762	0.0170625	-0.128211	0.631141
SPAC27E2.04C	SP_44_A9	0.074587	-0.121543	-0.0843568	-0.140866	0.0647059	-0.332691	0.238127	-0.215818	0.160271	0.149422	-0.161766	0.409747	-0.140826	0.196566
CDC25	SP_47_G11	-0.214968	0.0445164	0.23603	-0.613823	-0.56437	0.101211	0.347732	0.150661	0.207569	0.228553	0.354311	0.391435	0.323126	-0.0650588
SPAC6B12.03C	SP_34_E8	-0.348671	0.289251	0.876535	0.861476	0.344883	-0.178365	0.0384557	0.550103	0.201925	-0.202676	0.317782	0.571773	NaN	-0.144035
SPAC2F7.15	SP_38_F7	0.124503	-0.141272	-0.0564948	0.295867	0.513008	0.547215	-0.241502	0.0208541	0.49295	-0.092081	-0.137995	0.600424	0.357067	-0.0972046
AGL	SP_18_F8	0.944187	0.129411	0.553799	-0.107787	0.990285	0.670638	0.191847	-0.419303	-0.386168	0.0674777	-0.391388	-0.641072	-0.401957	0.302117
SPAC29A4.03C	SP_28_B7	0.0711068	-0.0730595	0.309996	-0.0255549	-0.154529	-0.0959353	0.0568353	-0.237256	-0.20345	0.141154	-0.172365	1.855e-06	0.0610328	0.139431
SEC10	SP_38_G4	-0.0302095	-0.0190257	-0.043466	0.356937	0.176168	0.376643	0.0102273	-0.153064	-0.153756	0.0693667	-0.0948842	-0.261837	NaN	-0.0133079
SPAC823.14	SP_44_C2	-0.682934	0.103216	-0.29124	0.414055	-0.42335	-0.937742	0.0764102	0.0969313	-0.138038	0.153685	-0.294894	0.143603	0.303559	-0.355584
SPBC1604.06C	SP_21_D9	0.481263	0.63746	0.193037	-0.418964	-0.197837	-0.14199	-0.0792189	-0.265992	0.0544435	0.0416216	-0.134867	-0.0647734	0.0563407	0.165234
APS3	SP_25_H4	-0.0836869	0.613218	0.017961	0.210924	-0.148823	-0.0455777	0.07651	-0.289448	0.072594	0.00182592	-0.163948	-0.0848604	-0.0343082	0.0233558
SPAC29A4.16	SP_75_C2	-0.00197254	0.410258	0.317143	-0.98821	-0.921747	-0.300277	-0.339234	0.289609	-0.318611	-0.248108	0.332241	-0.0476629	NaN	0.0744954
leu1	SP_02_H7	-0.358007	-0.11656	-0.847708	-0.478617	-0.903182	-1.50366	-0.0855513	-0.246924	-0.0155477	-0.277645	0.0444811	0.00208388	0.165688	-0.89987
MRNA1283113	SP_15_C1	-0.445803	0.311123	0.152957	0.151771	-0.234354	-0.0148705	-0.089783	0.000749092	0.0485822	-0.166407	0.0473046	-0.251831	NaN	0.0257277
SRP14	SP_43_A4	0.396684	0.175858	-0.0641265	-0.000734141	0.363624	-0.0743897	-0.0305171	-0.138252	-0.34254	0.0149003	-0.157942	-0.222025	0.316676	-0.136624
SPCC1529.01	SP_12_D3	0.748806	-0.186946	-0.454074	-0.501632	0.131289	-0.873671	0.0402898	-0.249904	-0.318764	0.0726383	-0.172382	-0.400611	0.142879	-0.118157
ISP5	SP_39_G9	-0.459805	0.242657	0.861045	-0.674722	-0.704314	-1.01055	0.146619	-0.271085	-0.436994	-0.132365	0.343795	-0.296317	-0.451532	0.051681
SIN1	SP_05_E12	-0.240479	0.248856	0.229106	0.273699	0.156721	0.618122	0.0240824	0.379685	-0.100696	0.273051	0.150201	-0.295981	-0.133288	0.102941
SPM1	SP_35_D7	-0.116897	0.0866023	0.504604	-0.319381	-0.112274	-0.177749	-0.0990703	0.109208	-0.103429	-0.0337204	0.0129941	-0.0521219	-0.217913	-0.209062
SPAC9E9.01	SP_45_A2	0.20092	-0.232926	0.542632	0.634187	0.527304	-0.184705	-0.0306832	0.925726	-0.0372653	0.137448	1.47574	0.223949	-0.241839	-0.053355
SPBC336.09C	SP_08_H6	0.131745	0.399837	0.267461	0.196276	0.203663	0.430311	-0.0145957	0.101867	-0.0357035	0.0493669	-0.0120141	-0.10179	-0.0330626	0.165046
ESC1	SP_49_G11	0.241636	0.0629796	-0.16731	-0.504989	-0.163689	0.285478	0.264214	0.257018	-0.770462	0.160605	0.330152	-0.55063	-0.155498	-0.0224029
SPBC27B12.05	SP_08_F11	-0.117406	0.171691	0.18474	0.359157	0.112799	-0.132461	0.243214	-0.360944	0.1888	0.171821	-0.188634	0.222343	-0.356228	0.141488
BUB3	SP_12_D9	-0.0189166	0.0590026	-0.0426983	0.289524	0.294528	0.0284164	0.1851	-0.0764897	-0.00520545	0.142307	-0.0828664	0.0116108	0.35491	0.188085
SPAC607.10	SP_19_G9	-0.351652	0.178756	0.296667	0.910005	0.330894	0.53199	-0.226625	-0.446048	-0.156172	-0.188869	-0.184712	-0.190714	0.3774	-0.0649419
SPAC17C9.06	SP_15_D6	-0.165284	-0.176902	-0.362991	-0.107831	-0.390588	-1.23616	0.393622	-0.295905	-0.212862	0.301035	0.00667394	-0.312617	-0.153431	0.0598653
RPS15A-2	SP_11_B4	0.0829348	0.0468366	-0.0321071	0.462082	0.579763	0.340671	0.128707	0.00120585	-0.0484089	0.0665046	-0.00822602	-0.00297917	0.584988	-0.222121
SPAC6B12.12	SP_41_H7	-0.178857	-0.0146628	-0.384238	0.138054	-0.0273008	0.204761	-0.0350957	-0.0856546	0.024811	0.0373375	-0.215788	0.162999	-0.0408069	-0.096272
SPAC30D11.03	SP_35_H1	-0.0550871	0.456427	0.181663	-0.205374	-0.127792	-0.171313	-0.0225039	-0.0381142	-0.363594	0.0382438	-0.131523	-0.430838	-0.213939	-0.0105722
SPCC74.03C	SP_12_E11	-0.104623	-0.0896753	-0.0493627	-0.245528	-0.155517	0.146004	-0.133302	0.385183	-0.188177	0.0389186	0.070822	0.13473	0.0997058	0.198791
SPBP23A10.04	SP_17_E6	0.0919536	-0.260702	0.100207	0.1083	0.292996	0.229127	0.0653468	0.211614	0.24915	-0.0521536	0.156383	0.356044	0.477156	-0.215799
SPCC16A11.04	SP_32_E5	-0.181547	-0.224906	-0.397443	0.586783	0.458207	0.264369	-0.0459694	0.00736592	0.397449	-0.0109787	0.0181396	0.241893	0.343451	-0.374132
SPBC21.03C	SP_42_H2	0.318075	0.158157	1.43001	0.070869	0.459149	0.910512	-0.177363	0.0718263	0.106703	-0.287357	0.17162	0.213009	0.0614702	0.294823
BIO2	SP_43_D1	-0.834273	-0.857593	-0.92222	0.227346	-0.863227	-1.1637	-0.00632616	-0.275205	-0.59319	-0.00159957	0.0403674	-0.828669	0.171377	-0.622298
SPAC23E2.03c_a	SP_80_F6	-1.17093	0.166571	0.0429546	0.191427	-0.904692	-1.08865	-0.122385	-0.152737	0.0533579	-0.0853331	-0.110212	-0.413435	-0.306703	-0.0336737
SPBC1711.16	SP_30_H7	-0.0595585	0.221381	-0.0440205	0.0599842	0.12029	0.260583	-0.0305261	-0.297313	0.00547753	0.0364165	-0.0704249	-0.0351712	-0.135668	0.0389403
SPCC576.02	SP_31_E4	0.00918086	0.0220286	-0.186359	-0.962715	-0.42098	-1.63132	-0.0353075	-0.185563	-0.877449	-0.0866084	-0.224832	-0.279573	0.31414	0.278328
SPBC839.08C	SP_13_D4	-0.437441	-0.0194577	-0.295118	0.436477	-0.505668	-0.307053	-0.329351	-0.0456031	0.662133	-0.287324	-0.228424	0.427724	0.24762	-0.828405
SPAC1F3.08C	SP_12_A2	-0.192761	0.101454	-0.119718	-0.539729	0.391514	0.152147	-0.518317	0.649534	0.0219204	-0.204595	-0.0473137	-0.246452	0.55613	0.429821
SPBC3B9.04	SP_04_C9	-0.364894	0.0902297	0.287199	0.82941	0.689894	0.646881	-0.20323	-0.0801759	-0.256401	-0.246949	0.102511	-0.0857282	0.395619	-0.186065
SPCC1753.05	SP_25_E6	0.270571	0.07647	-0.240688	0.263078	0.761536	-0.0661257	0.108868	-0.322729	-0.0459301	-0.0516948	-0.29062	-0.149306	-0.246933	0.0967652
SPCC24B10.03	SP_18_D6	-0.371839	0.255978	-0.135137	0.848146	0.327934	-0.0467935	-0.422284	-0.122752	-0.393414	-0.309275	0.0277371	-0.458388	-0.466692	-0.118214
SPAC8F11.04	SP_37_E5	0.0201715	0.349604	0.115728	0.0357011	0.412333	0.359052	-0.257485	-0.0368227	-0.153873	-0.102311	-0.17939	-0.321396	-0.0794844	0.0343475
PRP28	SP_43_H9	0.113135	-0.0590929	0.276647	0.577635	0.887891	0.391386	0.142339	0.1764	-0.277848	-0.0943553	0.675483	-0.192462	-0.118741	-0.337932
RPL25A	SP_48_B3	-0.0582964	0.000106492	-0.143331	0.185704	0.114717	-0.0603685	0.21159	-0.0693135	-0.190444	0.235224	-0.201827	-0.374592	0.392143	-0.141978
RHP4A	SP_21_D10	-0.225621	0.232237	0.171896	0.989362	0.587855	0.698803	0.117016	-0.234856	-0.0333481	0.00168405	-0.163793	-0.0487194	0.104525	0.262558
SPBC26H8.13C	SP_32_A3	0.389048	-0.206388	0.0645925	-1.01959	-0.257254	-0.50207	-0.0917722	0.281004	-0.0796996	0.0519987	0.108204	0.0436343	-0.788178	-0.227657
SPCC126.07C	SP_50_B10	0.202882	-0.0851505	-0.0382484	-0.0278874	0.129735	-0.154124	0.045067	-0.0432264	-0.0637397	-0.0310851	-0.0751719	-0.106988	-0.0357273	0.0521625
SPCC1739.05	SP_18_G2	0.265597	0.393333	0.18248	0.156274	0.148899	0.329967	-0.505414	0.0598479	-0.0059679	-0.381901	-0.0570005	0.0960022	-0.0375654	0.193099
SPAC26A3.06	SP_19_C12	0.479814	0.201554	0.0814504	0.430605	0.698	0.251005	-0.173106	0.0389378	0.0741894	-0.00833984	0.0325057	0.122729	-0.277476	0.308663
SPAC1486.06	SP_05_E6	-0.220533	-0.167304	-0.155109	0.3514	-0.127196	0.0305998	0.248395	-0.391301	0.0443609	0.261762	-0.353023	-0.0167715	0.0775767	0.0575836
RHO2	SP_43_F3	-0.14398	0.00675248	0.107927	-0.376235	-0.14492	-0.16988	0.472555	-0.363154	-0.0963842	0.35374	-0.282691	0.108142	-0.49704	0.312804
SPAC4G9.19	SP_15_D2	-0.0663348	0.175993	0.292603	0.379077	0.00704382	-0.55808	0.0146816	0.12145	-0.0255677	-0.025919	-0.0375712	-0.137065	-1.09674	0.0859323
SPAC17H9.02	SP_06_H7	0.0964985	0.0985376	-0.252876	0.160263	0.389892	0.427465	-0.0690028	-0.143518	0.110602	0.110799	-0.303486	0.825219	0.314986	0.274186
SPBC651.05C	SP_06_C8	0.237187	0.231666	0.309088	-0.0471309	0.267994	-0.0186716	0.245834	-0.422706	0.111237	0.000308507	-0.176811	0.298938	-0.04844	0.451568
SPBC18H10.05	SP_02_A5	-0.214334	0.102174	0.735414	0.364044	-0.208979	0.128637	0.00509641	0.200246	-0.121057	0.0496707	0.165119	-0.147909	-1.82928	0.00711145
SPAC6F12.07	SP_22_B7	-0.291432	0.0872918	-0.188673	0.324365	-0.0757066	-0.189015	-0.116363	-0.0352936	-0.0788392	-0.0342336	-0.457239	-0.12373	0.198062	-0.161216
RPC34	SP_29_C9	0.548563	0.304142	0.321778	-0.120415	0.692584	0.601621	0.0545624	-0.161233	-0.197176	0.159564	0.00410273	-0.227152	NaN!	0.145768
SPAC20H4.04	SP_28_F12	-0.0571681	0.00911586	0.112779	0.55853	0.284428	0.516493	0.0667167	-0.166588	0.0468064	0.19358	-0.304628	-0.0450277	0.0179006	0.5011
SDH2	SP_13_D2	-0.0639344	0.115248	0.506256	0.246118	0.216301	-0.160475	-0.344052	0.232676	0.269412	0.0132256	0.275521	-0.166446	-0.418959	-0.553104
SPAC110.02	SP_13_G7	-0.493654	0.649455	NaN	0.271783	NaN	-0.37478	0.212674	NaN	0.119977	-0.0955864	-0.0767376	0.459794	NaN	-0.182778
SPBC725.04	SP_44_G11	0.778481	-0.352325	-0.410359	-0.0926668	0.547218	0.474953	0.0241116	-0.128424	-0.288369	-0.139598	0.0324709	-0.257435	-0.153294	-0.257944
SPBC1711.11	SP_44_B9	-0.154473	-0.120205	0.0572513	0.930583	0.480941	-0.321483	0.205895	-0.196482	-0.111252	0.218985	-0.202155	0.00682084	NaN!	-0.00808545
SPCC18B5.13	SP_21_G11	0.0630198	0.161475	0.217187	0.299631	0.130486	0.470914	-0.466592	0.050726	0.0189952	-0.249092	-0.075851	-0.213131	0.0506368	0.185824
STE13	SP_48_H7	0.106511	0.162824	0.320083	-0.485933	-0.331791	0.447278	-0.152716	-0.135141	-0.072129	-0.0884145	-0.0759169	-0.054179	0.077817	0.711168
MRNA165557	SP_28_B1	-0.0634715	0.386557	-0.148353	0.145898	0.0036574	0.705948	-0.25934	0.0909701	0.305435	-0.195355	-0.220876	0.037137	NaN	0.00656842
SPBP35G2.11C	SP_40_E1	-0.180958	-0.015064	0.119245	-0.380356	-0.405589	-0.422356	0.318835	-0.138969	-0.190164	0.198667	-0.200206	-0.110608	0.011365	-0.148938
RPL34-2	SP_51_A6	0.0638355	0.029395	-0.278653	-0.200284	-0.597665	-0.662383	0.0764987	-0.576374	0.0652656	0.1504	-0.398819	-0.281482	0.620981	-0.310911
RLC1	SP_50_A7	-0.344685	0.0462315	-0.462739	0.376701	-0.0680082	0.048041	-0.368502	0.136659	-0.132099	-0.168626	0.315244	-0.0487199	0.116389	-0.312456
SPAC144.18	SP_31_F10	-0.0478827	-0.344207	-0.810385	-0.729143	-0.705478	-0.81332	0.204884	-0.0742095	0.0257496	0.00768809	0.0360885	0.350437	-0.140031	-0.300318
SPAC1002.10C	SP_19_G12	-0.13167	-0.16629	-0.480748	0.432225	0.52079	0.237772	-0.193526	-0.0703577	-0.112628	-0.074764	-0.174281	0.122406	-0.0264587	-0.0738419
SPAC1B1.04C	SP_13_H12	0.135165	0.15605	0.227363	-0.443316	-0.324496	0.32977	-0.202107	-0.131843	0.0800381	0.0704346	0.10076	0.079458	-0.111131	-0.0685579
GHT3	SP_37_G3	0.631888	0.309364	0.0664472	-0.0118647	0.583766	0.227007	0.188018	-0.814188	0.50452	-0.0607184	-0.610138	0.147126	-0.293055	0.773853
SPCC757.08	SP_15_D3	0.0894154	0.0705064	-0.161441	0.371523	0.268311	-0.269585	-0.169367	-0.337629	0.137676	-0.165534	-0.151008	-0.0201932	0.159073	-0.224563
SPAC17A2.08C	SP_06_E1	0.560143	0.303436	0.377318	-0.564268	0.204136	0.442018	-0.13722	0.320663	0.250194	0.0214914	0.101834	0.236482	NaN!	-0.0726766
SPAC890.05	SP_09_D7	0.333672	0.285599	0.123323	0.034949	0.549503	0.931838	-0.891931	0.0885531	0.524565	-0.694966	0.0217139	0.518967	-0.309708	0.643085
SPBC3H7.07C	SP_32_E7	-0.191114	0.0927896	-0.130886	-0.948122	-0.805689	-1.36035	0.0426551	0.298438	-0.262088	0.0922334	0.107899	-0.0607736	0.255003	-0.435104
SPAC186.09	SP_13_A6	-0.382673	-0.0855927	-0.0797572	0.712383	0.0368194	0.797409	0.310878	-0.307579	0.511646	0.24228	-0.396698	0.75082	-0.474382	0.496589
SPAC212.01C	SP_10_F9	-0.207044	-0.2122	-0.096125	-0.456426	-0.287818	1.16998	-0.293423	0.617686	1.04527	-0.0343256	0.297825	0.900462	-0.213327	0.445161
SPCC14G10.04	SP_06_G7	-0.0664782	-0.163275	-0.0162686	-0.762386	-0.59705	-0.839724	0.0733571	-0.049931	-0.212744	0.0213149	-0.0758482	-0.0274392	-0.313983	-0.238155
SPAC6C3.09	SP_24_C4	-0.0337423	0.0894772	-0.210174	0.016528	-0.0971791	-0.0307906	0.424246	-0.19479	-0.383527	0.410339	-0.199538	-0.313938	-0.0191113	0.0159621
2008-09-01	SP_44_E1	-0.571587	0.0536951	-0.328462	0.187571	-0.506503	-0.630583	0.487334	-0.0932643	-0.259418	0.458498	-0.211207	-0.360968	-0.383778	-0.148784
SPAC27D7.04	SP_24_A2	0.216248	-0.16821	-0.155536	0.0611222	0.00444552	0.152603	-0.0515612	-0.00645572	0.00855275	-0.104952	-0.14995	0.229089	0.313991	-0.102204
CDC21	SP_21_A12	0.0860395	-0.0935525	-0.130077	-0.262066	-0.255987	-0.127426	0.189065	-0.16312	0.0438151	-0.0775351	-0.301962	-0.207264	0.0119023	-0.207031
SPBC30B4.07C	SP_27_F2	0.318189	0.00530894	-0.298613	-0.2399	0.277195	0.0383779	0.144531	0.139988	-0.372723	0.0815969	0.0195143	0.0492936	0.141199	0.097121
SPAC1F5.05C	SP_34_B4	0.035156	-0.198992	-0.00715144	-0.334627	-0.0590148	-0.120491	0.309648	-0.280536	-0.14752	0.244161	0.0191815	0.0582444	-0.178888	-0.0289994
SPAC57A10.04	SP_31_F1	0.147598	-0.216345	-0.0352102	2.6628	2.84754	3.16545	0.0489337	1.30168	1.68849	-0.00670802	1.01086	1.81099	1.07828	-0.103808
ORC4	SP_33_H4	-0.10715	-0.0976809	-0.371	0.478748	0.280111	-0.118928	0.133861	-0.138677	-0.152631	0.0323798	0.145053	-0.175232	0.124681	-0.346927
SPBC17A3.06	SP_27_D4	0.204387	0.152694	-0.196016	-0.0508475	0.384418	-0.263356	0.504088	-0.180332	0.0148711	0.337934	-0.073263	0.18577	-0.205245	0.101424
SPBC32C12.03C	SP_48_D1	-0.207701	0.121015	0.13601	0.0381724	0.152807	0.0402272	0.00504994	-0.0623209	0.101147	0.05345	-0.0131468	-0.0305408	-0.115904	-0.0369184
SPBC354.04	SP_11_B8	0.211862	0.0263615	-0.0300707	-0.0821887	0.129035	0.346229	0.160014	-0.199068	-0.282277	0.195351	0.0998493	-0.261782	0.0224593	-0.166447
SPCC18.05C	SP_12_D5	0.011485	0.0972393	0.10044	-0.28886	-0.425077	-0.440642	0.145866	-0.379355	0.0014169	0.0706493	-0.196557	0.390957	-0.0355302	0.0144856
RPL35	SP_52_E6	-0.259722	0.0159313	0.0771901	0.154331	-0.183542	-0.171725	-0.059707	-0.140548	0.120464	0.0106135	-0.101492	0.0354053	0.541121	-0.167789
SPAC26A3.03C	SP_46_C12	0.203678	-0.0609944	0.11098	-0.290865	-0.264395	0.109028	-0.235192	0.178277	0.395937	-0.257077	0.175473	0.580213	0.396686	-0.0860551
SPAC18B11.01C	SP_28_H12	0.00888012	0.199497	0.0233397	0.82548	0.654922	0.812481	0.159647	0.0261875	-0.161792	0.0570071	-0.0165764	0.139659	0.248368	-0.182309
SPBC651.03C	SP_24_D9	-0.206872	0.171802	0.0927048	-0.362345	-0.473266	-0.128156	0.257734	-0.213205	-0.120579	0.18507	0.168368	-0.377935	0.256397	-0.0452042
SPBC16D10.02	SP_38_C5	-0.0359925	0.45832	0.39209	0.233086	0.309321	0.339727	-0.00397502	-0.190195	-0.162868	0.0848721	-0.0606867	-0.0503982	0.47043	-0.108867
SPAC14C4.15C	SP_47_G8	-0.454552	0.590032	0.696324	0.316233	-0.469178	0.0955868	-0.346156	-0.131871	0.324647	-0.34885	-0.406663	-0.00355178	0.638726	0.189869
PRP17	SP_29_C10	0.111738	-0.0099455	0.287986	0.104165	0.262567	0.496892	0.200926	-0.24966	-0.232953	0.235575	-0.232251	-0.275468	-0.2491	-0.0329615
SPBC13G1.12	SP_39_C10	0.255395	-0.0788275	-0.248424	0.0117567	0.287837	0.25936	-0.128966	0.369984	0.182747	-0.0787646	0.00180317	0.106382	0.0405832	0.155019
SPBC19G7.10C	SP_40_G11	0.108647	-0.0564466	0.152074	-0.213764	-0.227757	0.298936	0.0884428	0.0993765	-0.324274	0.074111	0.043659	-0.324136	0.0194351	-0.0252347
sec27	SP_02_G3	-0.351249	0.219315	0.230323	0.437183	0.10812	0.164529	0.287079	-0.0823572	-0.150721	0.322045	-0.317797	-0.272704	-0.0150474	0.175978
SPAC27E2.11C	SP_51_A2	0.342046	0.0555687	0.636654	-0.908613	-0.50703	-0.0322367	-0.499013	0.451169	0.531386	-0.501621	0.222266	0.744954	-0.0573159	0.47103
SPAC212.03	SP_18_A4	0.235584	0.21883	-0.198459	-0.572871	-0.0998297	-0.0376689	0.296844	0.111896	0.209897	0.0476661	0.242716	0.919715	-0.226834	0.21034
SPBC365.08C	SP_43_E2	0.155511	-0.0616247	-0.328166	0.216198	0.555542	0.169443	0.106878	-0.00213931	0.258625	0.0198468	-0.0562393	0.244371	-0.20926	0.0878952
SPBC16D10.06	SP_22_A6	-0.842873	-0.034825	-0.247385	-0.89046	-1.7918	-2.12585	0.230176	0.197048	0.340849	0.0976819	0.0959988	1.19398	1.48281	-0.0413342
SKP1	SP_10_C3	-0.258178	-0.00479648	-0.183524	-0.116836	-0.680666	-0.525405	0.0982264	0.0668488	-0.390718	-0.00556309	0.0394006	-0.332696	NaN	-0.395935
SPCC1322.17C	SP_10_C12	0.216058	0.00323845	-0.28428	-0.0490813	0.378545	0.864785	-0.313863	0.281438	0.388408	-0.232549	0.0527117	0.25509	0.244702	0.0357143
SPACUNK4.09	SP_20_G2	0.968077	0.116266	0.317954	-0.332907	0.2793	0.220186	0.0657183	0.00339992	0.0692796	0.183186	0.115496	0.296633	0.0260417	0.21244
SPAC17G8.05	SP_37_B8	0.259909	0.118317	0.457436	-0.179295	-0.0246765	-0.120723	0.00577462	-0.0592024	0.0968832	-0.0597122	-0.183818	0.10494	0.57186	0.10101
SPBC418.02	SP_42_D11	-0.108237	0.276912	0.216756	-0.0800695	0.143355	0.793223	-0.0189281	-0.203463	-0.744951	0.0337727	-0.25087	-0.586292	0.368471	0.461488
SPAC27D7.10C	SP_40_G1	1.10043	0.299734	0.908049	0.224302	1.47613	1.38971	0.204406	0.211242	0.0472371	0.248898	0.0769421	-0.359409	NaN	0.104204
FIN1	SP_14_H8	-0.0440927	0.178104	0.730956	-0.266231	0.0616038	0.924804	-0.109154	0.437777	0.654183	-0.0529807	-0.126252	0.759457	NaN	-0.00772967
SPBC15D4.06	SP_44_B4	0.295845	0.247985	-0.0825038	0.361466	0.376293	-0.0415074	-0.0127673	0.06921	0.181119	-0.0746747	0.0343757	0.114124	0.38398	0.25359
SPCC61.05	SP_09_H3	-0.343177	0.135435	0.364664	-0.170507	-0.341639	-1.30684	-0.105324	0.123902	-0.0810944	-0.230947	-0.0247197	-0.0897516	0.171815	-0.811693
MYO3	SP_75_B12	0.390776	-0.173542	0.0877995	0.0564211	0.826339	0.942989	0.159472	-0.0825011	-0.136911	0.145993	-0.258657	0.0632492	NaN	0.368522
COQ7	SP_44_C9	0.550541	-0.0202069	-0.334528	-0.282148	0.372957	0.447538	0.0259545	-0.101439	0.0646313	0.031573	0.0138694	0.196221	0.154661	-0.246933
SPAPB17E12.08	SP_16_A5	0.389873	-0.0215263	-0.507145	-0.168851	0.136958	0.189463	0.36442	-0.067567	0.563935	0.363664	-0.0616887	0.34019	-0.0778634	0.242619
SPAC30.10C	SP_22_G1	0.428794	-0.198783	-0.515719	-0.208465	0.109911	0.286541	0.100288	-0.0958556	0.108972	0.101956	-0.388064	-0.261878	0.291545	-0.128796
SPAC1F7.11C	SP_27_D11	-0.427286	-0.168495	-0.170217	0.188208	-0.25023	-0.574045	0.602936	-0.215851	-0.137094	0.434598	0.15116	-0.195854	0.0837811	0.0541394
COQ4	SP_47_E1	-0.135921	-0.149233	-0.579754	0.551126	0.0399451	-0.419454	0.143544	-0.0596198	0.0485401	0.224721	-0.0351295	-0.207455	0.170154	-0.402855
SPAC1399.02	SP_31_G7	-0.821746	0.0323397	-0.292414	-0.65703	-1.17241	-1.46126	-0.358377	-0.249101	-0.362952	-0.190099	-0.0890108	-0.264526	0.0577777	-0.510005
GMH2	SP_47_A9	-0.679587	-0.227514	-0.2913	-0.55711	-1.20131	-0.405124	0.0172877	0.473978	0.0136577	0.0720056	0.131997	0.0915692	0.0925628	0.0968336
SPAC15E1.10	SP_27_D2	0.347584	-0.263847	-0.178705	0.589862	1.00442	0.0868923	0.469005	0.0569143	-0.047932	0.394371	0.0235744	0.0140896	-1.23574	0.171133
MRNA338590	SP_47_A2	0.145434	0.034513	-0.0352824	-0.351338	0.280785	0.553876	0.0439483	-0.0609713	-0.760801	-0.127928	0.355452	-0.330878	NaN	0.401318
SPBP19A11.02C	SP_50_B5	-0.305085	0.0776628	-0.297686	-0.0159205	-0.177069	0.0739816	0.108892	-0.241397	-0.284783	0.271448	0.0157028	-0.104563	-0.492066	0.170028
SPCC24B10.10C	SP_17_E12	0.281384	-0.0903577	-0.184317	-0.16173	0.320659	-0.0442716	-0.264478	-0.0431466	0.105467	-0.183108	-0.161724	0.303746	-0.233647	-0.408448
SPBC32H8.05	SP_23_B2	-0.133595	0.194197	0.369468	-0.388533	-0.480921	-0.20226	0.109135	-0.0663611	-0.134962	0.222987	-0.23512	-0.246339	NaN	0.0723883
RHO1	SP_35_D2	0.14308	0.187098	0.423802	-0.269187	-0.0651298	0.431561	0.0519643	0.0984637	-0.036298	0.0170629	-0.117715	0.157575	NaN	0.0308414
SPAC11D3.08C	SP_23_H1	-0.83415	0.275991	-0.0924449	1.20461	-0.151597	-1.09902	0.732541	-0.306492	-0.288679	0.365145	-0.136401	-0.417665	-1.29312	-0.0953474
H3.1	SP_53_A9	0.225301	0.267738	-1.1537	0.0166028	0.350124	0.341299	0.377829	0.239102	0.383059	0.195343	0.185081	0.488787	NaN	0.151584
DLC1	SP_09_A4	0.250772	-0.0993141	0.185454	-0.123442	0.120218	0.554997	-0.213829	-0.0754751	0.0836696	-0.0952048	-0.138017	0.277501	0.169829	0.126828
CDC8	SP_47_B7	0.302873	-0.283487	0.077095	0.13106	0.185778	1.09285	0.000873855	0.35143	-0.0763155	0.0135446	0.0794429	0.117056	0.131707	0.132758
SPAC23H4.17C	SP_14_D2	0.189988	-0.0999537	0.0817213	-0.260169	0.274866	-0.00464199	-0.0497756	0.156806	-0.345889	-0.0821914	0.0847329	-0.114126	0.16221	-0.138788
CDC37	SP_08_F6	0.749659	-0.513601	-0.141991	0.180136	0.826893	0.819633	-0.0186359	0.0553301	-0.135582	-0.0568774	0.0526728	-0.121129	-0.00701812	0.0615439
CSX2	SP_46_E9	0.200563	0.205895	0.98343	0.0279099	0.403507	0.643384	0.11358	0.128407	-0.0930669	0.174442	0.0750249	-0.176762	0.0350772	0.128017
SPBP16F5.03C	SP_49_H5	0.335945	-0.199778	-0.137686	0.547452	0.822687	0.224139	0.137755	-0.0864199	-0.234691	0.188877	-0.236418	-0.573099	0.0945163	-0.251143
SPBC839.10	SP_06_G9	0.217965	-0.115997	-0.142889	-0.405584	-0.0101414	-0.197042	-0.0245752	0.0134728	0.0811522	-0.112088	-0.0122039	0.0362141	-0.0650311	0.284168
SPO4	SP_48_F9	-0.0424375	0.513783	0.0232005	0.56839	0.436066	-0.00594684	0.455327	-0.0992914	-0.229587	0.396528	0.101285	-0.028357	-0.284932	0.425152
ARO1	SP_49_F6	-0.235737	-0.300464	-0.94055	0.8323	0.209573	-0.0402725	-0.512591	-0.263405	-0.711604	-0.588364	-0.300052	-0.790975	-0.0196315	0.543136
SPAC823.12	SP_45_F8	0.267476	0.1664	0.278037	0.35934	0.471537	0.561966	-0.187415	0.0899104	0.159876	0.062854	-0.0962037	-0.0933242	0.0925907	0.0203631
SPAC1039.06	SP_14_H5	-0.742536	0.215531	-0.144892	1.39176	0.238065	-1.13392	-0.0753641	-0.351569	-0.129362	-0.0507624	-0.493937	-0.171907	0.403162	0.516439
SPAC23D3.13C	SP_26_C4	-0.25735	0.123916	-0.0042367	0.925328	0.22866	0.35816	0.04488	0.150574	-0.00700637	0.060022	-0.0827556	-0.402873	-0.0454383	0.362909
THT1	SP_22_C5	0.06455	0.175624	0.222435	0.226671	0.335252	0.476511	-0.0304568	-0.24371	-0.401567	-0.0405256	-0.258747	-0.370851	0.40014	0.463771
SPBC36.06C	SP_15_D9	-0.287987	0.461246	0.609007	0.35245	0.351034	0.354046	0.427312	-0.364782	-0.0581032	0.275503	-0.307403	-0.227323	0.0624155	0.132907
SPAC6B12.04C	SP_11_H3	-0.684948	-0.272191	-0.782922	0.0338189	-0.896557	-1.0119	0.0949149	-0.0589893	0.511796	-0.132984	-0.102645	0.360487	0.150379	-0.382954
SPAC637.06	SP_28_G5	0.206433	-0.0699532	0.433288	0.194009	1.205	1.07485	0.0588866	-0.0588119	0.0135839	-0.025953	0.0262774	0.500318	-0.119139	-0.113428
SPBC3E7.12C	SP_47_F8	-0.141021	0.438699	0.917626	-0.482772	-0.129135	0.133656	0.396872	-0.098095	0.11895	0.208595	0.0764334	0.252759	0.25034	0.0860395
SPCC1393.12	SP_18_B3	0.700209	0.170204	2.31051	2.36293	2.74966	0.900577	0.440217	0.413426	0.0387949	0.515261	0.75928	-0.33578	-3.41619	0.185152
SPAC23D3.08	SP_45_E7	-0.297902	0.294545	-0.171262	-0.325982	-0.538814	-0.138031	-0.16127	0.121627	-0.0392532	0.0119851	-0.0965595	-0.090995	-0.0678263	-0.0805774
SSB2	SP_20_D10	-0.328606	-0.0774122	0.033392	-0.223951	-0.416897	0.358935	-0.0595609	0.0595779	0.0154444	0.113326	-0.0730369	0.0465772	-0.0800911	0.119212
TIF211	SP_10_F2	-0.110815	0.344003	0.235966	0.236253	-0.040898	0.537029	-0.366273	0.0106465	0.260046	-0.135368	-0.139934	-0.0268345	0.333904	-0.0266456
SPBC83.18C	SP_03_E3	0.282592	0.260087	0.397804	-1.20116	-0.485045	-0.140269	0.0981194	0.227461	0.0725551	-0.00340309	0.51909	0.509932	-0.0903858	0.173005
SPBC29A3.19	SP_01_B11	-0.351786	-0.494323	-0.969839	0.410604	-0.126838	-0.867784	0.537799	-0.488775	-0.525957	0.313497	-0.34377	-0.570739	0.297969	-0.446577
SPCC126.08C	SP_14_G4	-0.243451	-0.134896	-0.161208	-0.526273	-0.824125	-0.512431	-0.261708	-0.0119725	0.0339794	-0.132385	-0.0564649	0.430108	0.14533	-0.228025
SPBC19G7.12C	SP_29_B5	0.104468	-0.0594062	-0.351822	0.77406	0.375955	0.0925941	0.122674	0.409477	-0.0785225	0.161996	-0.175995	-0.368377	NaN	0.0528468
SPAC19G12.04	SP_28_B11	0.22506	-0.0914787	-0.351847	0.235527	0.67329	-0.707613	-0.0926689	0.18284	0.620336	-0.154352	0.135513	0.120818	NaN!	-0.00456286
TF2-2	SP_06_D9	-0.67435	0.93281	-0.0625938	4.8397	3.17888	1.10706	-0.330105	0.604726	-0.743011	-0.350661	-0.463802	-0.410462	0.879726	-0.101932
SPAC19A8.06	SP_45_F3	0.504517	-0.301478	0.312781	-0.00928734	0.592479	0.0763415	0.113149	-0.0739611	0.234703	0.0222766	-0.17857	0.299312	-0.0884669	-0.0718517
SPAC222.03C	SP_28_D9	-0.207397	0.321269	0.100224	-0.115808	-0.415729	0.0412403	-0.110477	-0.599532	-0.560217	0.0236279	-0.439087	-0.601725	NaN	-0.254413
SPBP26C9.03C	SP_46_D9	-0.806632	0.214708	0.247813	0.970661	0.75542	-0.12198	0.216087	0.24193	-0.256642	-0.0137508	0.41163	0.198015	0.31265	0.0320792
SPBC13G1.04C	SP_45_C2	-0.26229	0.0772559	-0.337281	0.135415	-0.1692	-0.466562	0.131762	0.114968	-0.177631	0.116377	0.0604456	0.0663124	0.202461	0.0605632
SPBC776.07	SP_12_F8	-0.0544188	0.155522	-0.0968463	0.183795	-0.0771678	-0.138486	-0.119569	0.158472	0.217983	-0.0208266	0.021379	0.0788041	0.113948	0.207312
SPAP32A8.02	SP_36_B9	-0.387267	0.101941	0.0788843	-0.265965	-0.412277	-0.40965	0.331513	0.202153	0.129524	0.22003	0.260632	0.10706	-0.798159	0.184687
SPCC777.15	SP_07_E4	0.0670156	-0.178979	0.289241	0.206663	0.238898	-0.421833	0.0708731	-0.0808768	-0.485115	-0.330262	1.03435	-0.368876	-0.291619	-0.156549
B8647-2	SP_75_B2	0.065883	-0.171217	-0.277487	-0.580819	-0.464549	-0.369163	-0.465241	0.0511044	-0.136562	-0.487932	0.156983	-0.0354263	NaN	0.268316
SPAP32A8.03C	SP_26_G1	-0.244603	-0.0592231	-0.0371165	-0.144575	-0.326916	-0.28758	-0.0472471	-0.120768	-0.247839	-0.0638192	-0.120039	-0.328243	0.0618298	0.263913
SPBC83.19C	SP_44_A3	-0.277503	-0.353677	-0.0471531	0.190768	0.16761	-0.694124	-0.232096	-0.22036	0.0294386	0.313499	0.134381	0.431093	-0.690847	0.411261
WTF6	SP_20_E7	0.497701	0.197653	0.339795	0.59002	0.653635	0.554322	0.102659	0.0898506	0.157565	0.152334	-0.00426446	0.555126	-0.195688	0.0325192
SPAC18B11.04	SP_47_D1	-0.0697127	-0.372499	-0.37562	-0.722235	-0.631398	0.0831708	0.134199	0.0689608	0.57313	-0.00851086	0.186543	0.739013	-0.0677581	-0.159943
BAG1-B	SP_42_B10	0.137207	-0.332567	-0.246911	-0.1634	0.190366	0.0695437	0.545111	0.281241	-0.402115	0.599535	-0.184304	-0.426609	0.371968	-0.434376
RPL36A	SP_52_B4	-0.0902115	-0.119682	-0.177297	-0.126673	-0.14125	-0.0753544	-0.0386031	-0.00503817	0.0200416	0.0645309	-0.120005	-0.178474	0.473724	-0.361592
SPAC22E12.18	SP_28_E10	0.849573	0.0604008	0.0358917	-0.165585	0.652731	0.15917	-0.490263	-0.24827	0.220014	-0.214924	-0.315825	-0.119559	-0.289142	0.321265
SPBC887.16	SP_42_A3	0.201984	0.128462	0.13657	-0.0955361	0.257633	0.00804819	-0.0955837	0.0695831	-0.0585335	-0.145552	0.151689	0.0963547	NaN!	0.210079
SPBC16G5.05C	SP_31_H2	-0.365393	0.0417988	0.236235	-0.117588	-0.270902	-0.157613	0.481831	-0.185503	-0.184233	0.313481	-0.113302	-0.14503	0.160689	-0.137406
COQ5	SP_18_F6	-0.59406	-0.181747	-0.199487	0.0716934	-0.766399	-0.201452	-0.0153923	0.266718	0.132801	0.0804724	-0.0128551	0.276796	0.15696	-0.44204
MIP1	SP_09_E4	-0.22907	0.198139	-0.162501	0.409996	-0.0131355	0.00930853	0.166076	-0.190074	0.146286	0.0926402	-0.299214	0.0076632	0.0631693	-0.162691
SPAC1783.06C	SP_18_B10	-0.169751	-0.000190765	-0.395875	0.675132	0.0591335	-0.161599	0.0900117	0.0470644	0.0156189	0.0115787	-0.0329875	0.0069861	0.0693601	-0.0860794
SPBC2G5.04C	SP_48_C8	-0.127076	-0.0526325	-0.0921531	-0.753464	-0.792449	-0.712257	0.366558	-0.0526561	0.043674	0.16151	-0.15668	-0.146121	0.310809	-0.188885
DHC1	SP_24_C2	0.202673	0.193711	0.419465	1.62865	1.57444	2.31863	0.306763	0.37677	0.559907	0.0046631	0.360299	0.560043	0.0713897	0.197881
QCR2	SP_16_E9	0.217298	-0.0557264	-0.123596	-0.627254	-0.369248	-0.879863	0.329508	-0.101659	-0.000330404	0.227161	-0.0829911	-0.0333233	-0.22636	0.168718
MEU15	SP_48_A10	NaN	0.149134	0.642501	NaN!	1.08934	0.397807	0.0261221	0.387368	-0.15238	0.150352	0.163267	0.0382146	-0.30844	0.329293
SPO6	SP_03_F1	0.0187002	0.158393	0.362728	0.47139	-0.106875	-0.346265	0.0911932	0.0496154	0.500904	0.151143	0.318547	0.646347	-0.213532	0.373118
SPAC823.08C	SP_28_G12	0.540894	-0.501475	0.214315	-0.600106	-0.0893564	0.1385	-0.018665	-0.143308	-0.0787349	0.0723951	-0.13975	-0.0779135	-0.156645	0.262812
MIS12	SP_06_C10	0.238308	0.0259492	0.0318321	0.151076	0.410451	0.642563	-0.274256	0.20195	0.204627	-0.0877088	-0.181641	0.1889	-0.0199844	0.0556819
SPAC664.14	SP_31_A12	0.0486763	0.0719328	-0.0336312	0.138275	0.108482	-0.187091	0.0373584	-0.0623428	-0.406027	0.0262295	-0.304758	-0.597999	-0.134295	-0.337658
SPAC869.03C	SP_31_G1	0.518082	0.249701	0.222532	0.202831	0.287042	-0.229086	-0.220558	-0.63063	0.181398	-0.0767195	-0.160836	0.889437	-0.373833	0.181183
HDA1	SP_33_A12	-0.11859	-0.117035	-0.0292893	0.120363	-0.191959	-0.00299577	0.073817	-0.0258256	0.169386	0.0679774	0.0132251	0.302151	0.154	0.341005
SPAC1002.16C	SP_36_D11	-0.193237	-0.0761101	-0.341988	0.47516	-0.0110083	-0.487926	0.0830306	0.168796	-0.117777	-0.00564754	0.00507251	-0.0894026	0.10757	-0.0313518
SPCC830.10	SP_42_F7	0.186755	0.0432451	-0.199411	-0.221652	-0.0846001	-0.304669	0.174628	0.113762	-0.171232	0.312776	-0.0430896	-0.288964	0.161195	-0.0463826
SPCC320.09	SP_32_D11	-1.04989	0.320029	0.13698	0.287456	-0.420419	-0.631583	0.0501606	0.184047	-0.195086	0.0413848	0.150836	-0.151069	0.233285	-0.115545
URA3	SP_48_G4	-0.00533108	-0.0594843	-0.125826	-0.73567	-0.432216	-0.100543	0.196729	-0.306325	-0.188902	0.30041	-0.152418	-0.345512	0.0547779	-0.415737
SPCC16C4.12	SP_15_B9	-0.0438506	-0.0390805	-0.121282	0.56986	0.452394	0.513007	0.189326	-0.2717	-0.138209	0.0503101	-0.198477	-0.0997229	NaN!	-0.0191198
SPAC2F3.17C	SP_50_A2	0.0496983	0.0972178	0.69041	0.766981	0.899378	0.353554	0.125482	0.109082	-0.154338	0.122424	0.154358	-0.161377	NaN	-0.179707
SPAC4D7.10C	SP_17_E4	0.197923	-0.199448	0.609431	-0.0845702	0.286497	0.372267	-0.708998	0.203647	0.162384	-0.543353	0.324724	0.269254	-0.093282	0.0517337
SPAC589.06C	SP_52_C8	-0.374363	-0.375447	0.0670937	-0.316251	-0.829478	0.0165581	-0.266397	-0.0452619	0.134768	-0.154733	-0.235424	0.212105	0.304817	-0.353308
APH1	SP_49_D2	-0.407933	-0.166302	0.0425949	-0.538614	-0.860793	-0.493167	-0.163755	0.137964	0.151525	-0.167538	-0.0177409	0.169544	0.0885609	-0.286199
SPAC1B3.17	SP_39_D11	-0.552625	0.0169603	-0.286799	0.0557736	-0.413024	0.227349	0.160395	0.0766363	-0.283482	0.198049	0.0484119	-0.225236	0.432357	0.714247
SPBC31F10.10C	SP_41_E12	-0.170113	0.202954	0.887989	-0.12783	-0.465823	0.0569684	0.201341	0.245283	0.0748631	0.109332	0.208085	-0.119231	-1.14143	0.347497
SPAC1039.05C	SP_46_D12	-0.25698	0.192441	0.124907	-0.0829419	-0.295136	-0.934598	0.0885104	-0.155899	-0.173933	0.037403	0.0379819	-0.269292	0.230453	-0.0153013
MCS4	SP_12_G5	-0.372197	0.502273	-0.0121303	-0.490831	-0.919477	-0.475981	0.00864293	-0.233571	0.0666888	0.132982	-0.26924	0.17979	-0.0534199	-0.318225
SPAC5D6.06C	SP_18_A12	-0.192573	0.100304	0.147427	0.0988286	0.0437271	0.500481	0.0328706	0.132979	0.136266	0.0956753	0.110902	-0.172851	0.224228	0.32382
LSM6	SP_17_A3	-0.0333301	0.194794	-0.191775	0.0491946	0.0911635	-0.231409	-0.0916157	-0.141603	0.274098	-0.0948081	-0.0891692	0.292101	0.334625	-0.0649988
SPAC2F7.07C	SP_21_G4	-0.317616	0.23696	-0.00446437	0.434139	-0.00457918	0.131874	0.384892	-0.158644	-0.219588	0.270233	-0.155247	-0.344679	-0.203844	0.122945
SPAC1002.21	SP_23_A7	0.942026	0.204074	0.26884	-1.27505	0.341718	-0.636934	0.0168706	-0.037857	0.226992	0.298358	-0.152235	0.689735	NaN	-0.277259
SPCC663.06C	SP_50_B6	-0.331297	0.163373	-0.065015	0.249821	-0.420883	-0.308575	-0.121006	0.10857	-0.270402	-0.0781802	0.27805	-0.356817	-0.647047	-0.281405
SPBC19G7.07C	SP_29_D11	-0.354401	0.20156	-0.211725	0.165295	-0.105787	0.187026	0.132309	-0.148617	-0.120714	0.194492	-0.0584526	-0.320388	-0.0691747	-0.0250472
SPAC694.07C	SP_12_F4	0.0854251	-0.290073	-0.336309	0.659761	0.608589	1.03547	0.0111107	-0.217746	-0.188908	0.0328126	-0.203831	-0.264214	-0.0657435	-0.260493
SPCC417.13	SP_07_A8	0.316568	0.133282	1.41165	0.441753	0.419356	1.21402	-0.294223	-0.0796231	-0.261046	-0.45018	0.0670833	0.361897	-2.17621	0.340222
SPBC20F10.07	SP_30_F6	-0.169005	0.0186183	0.165923	0.685058	0.420985	0.564852	0.346581	-0.0372949	-0.477033	0.193473	0.0616354	-0.391006	-0.0763864	0.275551
SPCC622.01C	SP_36_A10	0.296921	-0.0146428	0.435012	-0.409318	0.216846	-0.187427	-0.27705	0.010301	0.0966005	-0.265687	0.0231252	0.281415	-1.00278	-0.0826951
SPCC18.11C	SP_18_A2	0.292439	-0.281593	-0.244216	-0.174765	0.11121	-0.0409159	0.244448	-0.332667	-0.153254	0.236168	-0.0907948	-0.358023	NaN	0.0371288
SPBC947.01	SP_07_H10	0.578189	-0.186071	-0.0645731	-1.25099	-0.257806	-0.436448	-0.124872	-0.00232646	-0.542882	-0.190448	0.169035	-0.2848	-0.436586	-0.143332
SPAPB8E5.08	SP_31_A3	-0.673141	0.0564249	-0.398121	0.812487	-0.0810232	-0.395917	0.0989367	0.2537	-0.113032	-0.16207	0.0811743	-0.332008	-0.128243	-0.169786
RPL30	SP_52_B3	-0.202469	-0.0222717	0.0497081	-0.0119353	-0.137118	-0.0180199	-0.107234	-0.123821	-0.0716289	-0.0711279	-0.0620687	-0.120884	0.545504	-0.198229
SPAP8A3.06	SP_20_C1	-0.290669	-0.113441	0.173988	0.255044	0.341886	0.153441	0.151993	-0.151585	-0.553883	0.119578	-0.0367501	-0.517477	-0.354462	0.154457
SPCC1450.15	SP_03_F12	0.310786	0.359924	0.198482	-0.651413	-0.289125	0.231074	-0.375733	0.0978279	0.239394	-0.127303	-0.120452	0.518654	0.302908	-0.282603
SPBC365.18	SP_01_D3	0.677274	0.0605676	0.133241	1.5723	2.47248	4.00026	0.154189	1.48342	2.31085	0.0166175	1.27187	2.3454	1.11092	-0.092545
SPAC1002.11	SP_42_C6	-0.254108	0.00482962	-0.27225	-0.43661	-0.904413	-0.232336	0.512943	-0.137748	0.663466	0.396714	-0.229593	0.305445	0.253352	-0.00494933
FIB	SP_42_D12	-0.0519726	-0.153773	0.0690578	-0.0429936	0.0577611	-0.439299	0.411318	-0.28835	-0.232768	0.433135	0.0883475	-0.540655	-0.0159583	0.131942
VPS9A	SP_30_E11	-0.134498	-0.123669	-0.146668	0.259568	0.357602	0.238757	0.413322	0.0468929	-0.0950472	0.300572	-0.038891	0.0395502	0.18205	0.123464
SPBC725.05C	SP_35_E10	-0.551523	-0.125578	-0.151486	0.689196	-0.431204	-0.540093	0.152076	-0.0750711	0.212112	-0.00692254	-0.0876912	0.415329	0.396153	-0.62616
SPBP35G2.14	SP_06_H8	-0.36504	0.313157	1.63718	-0.335202	-0.760652	-0.102211	-0.0448788	0.257483	-0.25334	0.107073	0.145599	-0.417637	-0.655751	0.281862
SPCC70.05C	SP_18_H7	0.173152	0.272185	1.2713	0.249441	0.829727	1.79214	-1.02669	0.596829	0.90203	-0.92613	1.01979	0.853573	-1.0875	0.153068
STS1	SP_38_F6	0.113872	-0.205558	-0.27363	-0.275372	0.150057	-0.249097	-0.188324	-0.0383325	0.138789	-0.203675	-0.137326	0.0646568	0.416539	0.207093
SPCC645.09	SP_39_A5	0.701314	-0.379119	0.0405349	-0.569127	0.250214	-0.434737	0.311774	-0.0769661	0.150554	0.262852	-0.167778	0.250292	0.164772	0.142881
MEU31	SP_22_D1	0.139412	-0.122293	0.208942	-0.0444126	0.343749	0.491577	0.0365322	-0.0426576	0.0900007	0.0111519	0.0787069	0.180361	NaN!	0.277323
SPBC32F12.07C	SP_25_E11	0.15544	0.108792	-0.012026	-0.155933	0.215825	0.309984	0.329605	-0.303547	-0.600027	0.271274	0.0195554	-0.291525	-0.3186	0.0320599
SPAC9G1.12	SP_31_G5	-0.434038	0.111011	-0.216025	0.834876	0.196894	0.586009	-0.0393814	-0.354362	0.0602538	0.198794	-0.497119	-0.156261	0.0335578	0.291297
SPAC977.02	SP_29_B6	-0.154204	-0.0826264	0.0400493	0.296555	-0.60759	-0.0994643	-0.0113527	-0.448091	0.424128	0.153482	-0.467453	1.32303	NaN!	0.416176
SPAC23C4.21	SP_47_C10	0.338031	-0.149213	-0.00856119	-0.0470648	0.60337	-0.0210872	-0.308491	-0.0383899	-0.0366529	-0.263225	-0.173807	0.142508	0.211834	-0.132504
SPBC23G7.10C	SP_04_G3	0.160092	-0.00612763	0.0496829	-0.0502359	0.364791	0.265905	0.111496	0.0620522	-0.715379	-0.231411	0.992712	-0.591966	0.386846	-0.360794
SPBC2A9.12	SP_02_D1	-0.0375496	0.0884188	0.0165777	0.41522	0.299334	0.580576	-0.247598	0.0875627	0.114817	-0.234445	0.158314	0.172319	0.291781	-0.0121758
SPAC29A4.13	SP_08_D6	0.0354254	-0.182804	0.100652	0.30704	0.0304983	-0.572028	0.2153	-0.276646	0.128826	0.143977	-0.052892	-0.0576215	-0.106351	-0.234498
SPBC1D7.03	SP_01_B4	1.81152	-0.149718	0.0691095	-0.821515	0.794895	1.13917	0.0234851	0.0212154	-1.06764	-0.0548457	0.183539	-0.97242	-0.126584	-0.122384
SPAC227.05	SP_19_A3	-0.160942	0.0147135	-0.25471	0.284635	0.0434171	-0.249805	-0.0832436	0.0883483	0.307528	0.0356351	0.0199529	0.408094	0.265755	-0.287025
SPCC285.13C	SP_15_D4	0.159432	0.0444971	0.604611	-0.877136	-0.736593	-0.0462246	0.141372	-0.0792892	-0.309172	0.124662	-0.181611	-0.55634	0.260211	-0.100125
SPBC211.05	SP_42_B2	0.447924	0.131992	0.424566	-0.588354	0.148055	-0.319968	0.0198549	0.451693	0.140401	0.131516	0.137975	0.259882	0.458843	0.401887
SPAC56F8.03	SP_49_G6	0.608791	-0.110117	-0.211439	-0.269344	0.560411	0.479898	-0.134454	-0.262166	0.169513	-0.121332	-0.411683	-0.0276149	0.277944	-0.106084
TEF3	SP_53_G1	-0.0186646	0.0218419	0.297104	0.122122	0.152675	0.0797453	-0.232704	-0.290001	-0.0291595	-0.184208	-0.167661	-0.133336	NaN	0.233964
SPCC338.15	SP_35_D8	-0.367047	-0.197934	-0.557271	-0.412659	-0.976674	-0.640121	0.104175	-0.0907411	-0.338822	0.0639123	-0.0961991	-0.0350687	0.182772	-0.540319
SPAC824.02	SP_39_B6	-0.0437085	0.0529388	-0.111183	-0.19956	-0.528171	-0.378705	0.0258878	0.169403	0.0672991	0.0420981	0.0271726	0.580785	-0.538517	-0.204672
SPAC5H10.10	SP_26_F7	-1.45314	-0.0209239	-1.44797	1.14613	-0.547619	-1.99952	0.31653	-0.396653	-0.533865	0.0751775	-0.335091	-0.268363	-0.319794	-1.76062
SPCC23B6.02C	SP_38_B3	-0.205485	0.608679	0.262425	-0.143889	-0.00241661	0.203865	-0.31171	0.288008	0.308947	-0.164431	-0.131485	0.077844	0.2465	-0.0394619
SPBC887.07	SP_23_A3	-0.239981	-0.0321724	-0.411773	0.265302	0.117727	-0.557138	0.0134335	-0.149618	0.0643055	-0.00584999	-0.159954	0.00115739	0.541052	0.0274383
SPBC839.09C	SP_48_B2	-0.0823986	-0.243487	-0.866411	0.0304428	-0.00529227	-0.533837	-0.0151792	0.0378834	-0.216684	0.0228143	-0.0727576	-0.0320675	0.0758723	0.0216264
SPAC1805.15C	SP_37_E8	-0.163911	-0.074001	0.108683	0.692295	0.296818	-0.336455	0.195918	-0.350572	0.206585	0.14031	-0.12206	0.178908	-0.987585	-0.171279
SPBC3D6.14C	SP_35_A11	0.563926	-0.419416	-0.285577	-0.936379	-0.158281	-0.226228	0.223572	-0.0181242	-0.108175	0.0701213	0.365348	-0.285626	-0.202688	-0.15869
SPAC1B2.03C	SP_07_E1	0.406152	0.124393	0.108407	-1.33441	-0.651923	-0.286303	0.299086	-0.241094	-0.27621	0.166023	0.00517637	0.038075	-0.127274	0.0295221
SAP61	SP_18_H5	0.413153	-0.135446	-0.152182	-0.244767	0.247817	-0.0278063	-0.239394	0.0570965	-0.217005	-0.362021	0.168342	0.0304107	-0.0916944	-0.0425477
KMS2	SP_27_D6	0.0207682	0.213065	0.295719	0.0743851	0.173747	0.127462	0.599512	0.100854	0.261162	0.332675	0.590359	0.325827	-0.475102	-0.0197189
SPBC359.04C	SP_35_H7	0.855424	0.653848	0.895724	-0.507996	0.0338019	0.131842	-0.407204	-0.475227	-0.787526	-0.0143992	-0.382232	-0.339758	-1.47522	0.175538
HEM2	SP_31_G3	-0.42582	0.169453	0.221372	-0.0377604	-0.592839	-0.572836	0.0707334	-0.15136	-0.0338229	0.084535	-0.113292	-0.00880105	0.275915	-0.289666
EF1A-B	SP_49_F9	0.39597	0.198459	0.498194	0.226145	0.6063	1.2285	NaN!	NaN!	NaN!	NaN!	NaN!	NaN!	0.178297	0.769657
CUT17	SP_12_E6	0.343035	-0.305785	-0.205795	-0.132782	0.0910364	0.675612	0.0218211	0.14844	0.376017	-0.0403685	-0.0657897	0.405987	0.269974	-0.235741
SPBC19G7.17	SP_43_F10	-0.290566	-0.0078059	-0.613726	-0.424161	-0.989384	-0.281329	0.238065	-0.296333	-0.217887	0.265782	-0.0723894	-0.272652	0.182727	-0.329613
SPBC18H10.17c	SP_01_A6	-0.0185414	0.00259244	-0.247842	-0.376769	-0.188782	-0.324302	0.0783461	0.0154926	0.0185055	0.0657429	-0.015481	0.129534	0.154891	-0.134377
SPBC1709.19C	SP_38_F10	0.209334	-0.117311	0.686579	0.310814	0.72875	0.704071	-0.396813	-0.0061907	0.260649	-0.190014	0.0450217	0.388383	-0.0576862	0.143279
SPC7	SP_43_G3	0.117243	0.18989	0.306682	0.180397	0.316271	-0.0698384	0.382252	-0.0935044	0.134771	0.310873	0.0544524	0.152273	-0.0560066	0.203761
SPAC23C4.17	SP_20_C4	0.196052	-0.110306	-0.600041	-0.277115	-0.297273	0.144064	0.13555	-0.0664394	-0.00404021	0.236883	0.0811653	-0.327644	0.162716	-0.240436
SPCC188.04C	SP_43_C10	0.203586	0.103155	-0.330306	0.137439	0.322539	0.361916	-0.254509	0.225628	0.148492	-0.161606	-0.149371	0.0357088	-0.0686144	0.0629845
YTM1	SP_44_E10	0.727821	0.293869	-0.00479914	-0.53558	0.190426	0.126304	0.0745279	-0.149051	-0.183571	0.111446	-0.195463	-0.301684	NaN	-0.0323542
SPBC25B2.10	SP_19_E1	0.0571529	0.167922	0.528519	-0.256933	-0.0390305	-0.144333	0.339689	0.231281	-0.00451154	0.250309	0.204933	-0.209772	-0.755745	0.506153
SPCC1795.10C	SP_30_A11	-0.0670915	0.136938	0.497652	-0.49168	-0.436559	-0.00559894	0.248386	-0.268483	0.275922	0.120684	-0.0229329	0.135526	-0.152859	0.0666389
SPAC1296.06	SP_30_C9	0.0653259	0.199993	0.413312	0.176774	0.160257	0.508753	-0.0939729	-0.229273	-0.0352591	-0.155287	-0.323446	-0.0408927	-0.116085	0.25433
SPBC21.08c	SP_01_D1	0.996924	0.0811294	0.235649	-0.407239	0.40686	0.706392	0.364927	0.102594	0.31055	0.169273	0.33472	0.637814	0.41247	0.390164
SPAC1002.15C	SP_35_D11	-0.324414	0.10842	-0.213439	0.0923227	-0.152204	-0.0949413	-0.208601	0.0683467	-0.0709194	-0.123429	0.0457327	0.0975439	0.208387	0.0375169
NDK1	SP_11_A7	-0.0341414	-0.205618	0.577142	0.444239	0.185614	0.530216	0.307096	0.10143	0.306662	0.331007	0.0818189	0.332889	-0.235248	0.0259886
SPN2	SP_46_D3	0.0356748	-0.038456	0.121896	-0.201408	-0.172446	0.16851	0.061884	0.357539	1.02005	0.0550223	0.137498	1.03043	0.250943	-0.234111
SPCC1259.08	SP_14_H3	-0.19808	0.643905	0.763664	-0.688609	-0.816248	-0.143054	-0.12704	0.384302	0.253468	0.0255966	-0.0217944	0.069502	-1.61429	0.36446
SPAC1F5.03C	SP_49_G3	-0.0307641	-0.0114232	-0.0371728	0.233222	0.0591283	0.0294126	0.115471	-0.188626	-0.0878559	0.11781	-0.122256	0.0914077	NaN	-0.207613
SPAC12B10.18	SP_12_C5	-0.307941	0.390713	0.230658	-0.0521511	-0.388078	0.22968	0.428311	-0.0429769	-0.321911	0.434995	-0.137276	-0.377405	-0.37707	0.294254
SPBC32H8.09	SP_06_E10	-0.0407698	0.180397	0.696321	0.0528809	0.235028	-0.539415	-0.282909	-0.302507	0.150938	-0.126211	-0.25674	0.124756	0.130352	0.338796
RPL16C	SP_23_A10	-0.0420377	0.657685	-0.0570667	-0.440116	-0.425033	-0.430848	0.140906	-0.205508	-0.160931	0.119765	-0.0317715	0.0316471	NaN	0.0753058
SPBC21C3.14C	SP_44_G12	0.182125	-0.133377	-0.300162	-0.10779	-0.0292592	0.409652	0.142778	-0.278922	-0.187759	0.181688	-0.350027	-0.17305	0.0953251	0.08687
SPBC28F2.02	SP_15_E12	0.418169	-0.471988	-1.07867	-0.402669	0.0567139	0.231682	-0.0378924	-0.201423	0.0993261	0.00471269	-0.177047	-0.189049	0.207874	-0.253333
SPBC29A3.07C	SP_45_D9	0.233916	0.161978	-0.366059	0.323743	0.592764	-0.245623	-0.0485982	-0.0560497	-0.0459927	-0.100033	-0.13074	0.0745058	0.602657	-0.0940287
SPAC23D3.07	SP_21_C4	0.0272479	-0.0318874	0.565753	-0.0703231	-0.0764331	0.668686	0.367492	-0.074582	-0.0700515	0.418089	-0.105674	-0.0160015	0.262922	0.103974
SPBC29A3.09C	SP_22_B8	0.451965	-0.216909	-0.30685	-0.351272	-0.191285	-0.301272	0.341873	-0.165414	-0.531839	0.279534	-0.140861	-0.85377	0.13808	0.212136
atf21	SP_02_B8	-0.000357018	0.155573	0.448134	0.836967	0.760491	-0.360993	0.183821	-0.112276	-0.261929	0.117406	-0.0401931	-0.152036	-2.47889	0.29439
SPAC2C4.07C	SP_30_G12	-0.0873612	0.000913223	0.189992	0.340076	0.547549	0.535147	0.453768	0.285764	-0.421043	0.225924	0.202533	-0.411906	-0.532404	0.109317
RPS27	SP_53_D3	-0.139511	-0.0111128	0.194159	-0.0827612	0.0728385	-0.34914	0.206	-0.0411198	0.0578089	0.162884	-0.095527	0.208078	0.228088	0.273523
SPBC887.18C	SP_14_E5	-0.15797	-0.0985002	-0.392479	0.687122	0.663474	1.12713	-0.0883486	-0.0158474	0.202647	-0.0947358	-0.119472	-0.0138934	0.0295966	0.122135
SPCC663.11	SP_08_C5	0.403733	-0.0999333	-0.0662044	-0.0572501	0.42494	0.320062	-0.295787	0.203434	0.170486	-0.228715	-0.0256199	0.240399	0.243555	-0.0142594
RAD15	SP_08_C3	-0.326334	0.0690492	0.0658779	1.12478	0.656553	0.137701	0.381098	-0.320342	0.0827682	0.343551	-0.121787	-0.0915605	-0.0897165	0.15332
GCS1	SP_26_E4	-0.308513	-0.0871379	-0.334273	1.30454	0.943508	0.411957	0.582129	-0.273671	-0.273041	0.524284	-0.247875	-0.28481	0.0498671	0.0586803
SPAC2E1P5.02C	SP_29_A8	-0.0153235	0.123361	0.122988	0.215489	-0.0262496	-0.0341931	0.267429	-0.111242	1.06252	0.222462	-0.249877	1.00913	0.122086	0.145138
SPBC36.01C	SP_35_G2	-0.100927	0.62907	0.0683891	-0.304542	-0.173108	-0.268317	-0.075248	0.190535	0.308687	-0.0824224	0.265355	0.207343	0.0530535	0.14758
SPCC965.11C	SP_29_F7	-0.198105	-0.0999315	0.0285209	1.2594	0.59428	0.674509	-0.0693772	-0.260898	0.176396	0.0166484	-0.278118	0.0839711	-0.0447196	0.0867409
TIF33	SP_49_H10	-0.081212	0.26745	0.514999	0.0535743	-0.058486	0.746784	-0.22581	-0.14324	0.10448	-0.0330396	-0.194296	-0.287017	-0.0272546	0.327088
STE4	SP_08_D11	0.394235	0.164589	0.225861	0.288443	0.909793	0.38842	-0.532344	-0.0446924	0.339195	-0.353475	0.0475453	0.65526	-0.172451	0.193283
Cdc17-2	SP_80_B2	-0.499264	0.0896285	-0.163535	0.413478	0.0264822	-0.388105	-0.0475749	-0.0142931	0.0862945	0.0459123	0.207345	0.104391	NaN	0.0665513
PYR1	SP_53_C12	-0.486301	-0.402214	-0.68096	0.57257	-0.273492	-1.00288	-0.118124	-0.277688	-0.406543	-0.166972	-0.355717	-0.720587	-0.433523	-0.673321
ubcp3	SP_01_F12	-0.202092	-0.255734	-0.069418	0.540402	0.408373	-0.00527661	0.0832677	-0.0334613	0.580976	-0.0345662	-0.0581043	0.716216	0.1991	-0.00815277
VPS34	SP_32_H9	-0.195523	-0.0557334	-0.349623	0.735147	0.361689	-0.104949	-0.17309	0.179288	-0.397764	-0.283747	1.08387	-0.512727	-0.0107499	-0.3859
SPCC825.01	SP_43_F5	0.389937	-0.0545141	0.565549	-0.434339	-0.0767583	0.283897	0.0528087	-0.436093	-0.224095	0.0421029	-0.325455	-0.194119	0.0900599	-0.307326
thi2	SP_02_G1	0.417824	-0.0318204	0.813659	0.97391	5.66794	-0.484573	0.163831	-0.386387	0.122659	-0.0297132	-0.0928695	-0.117327	-1.04192	0.483519
SPBC19C7.05	SP_34_A5	0.0460524	-0.408787	0.242165	-1.71109	-1.13611	-0.96363	0.381608	-0.020756	0.01524	0.0868047	0.0792476	0.31176	NaN!	-0.310828
SPCC736.13	SP_38_F8	0.113653	-0.458237	0.342122	-0.60848	-0.210467	-0.273374	0.0726914	0.124164	0.135515	-0.108187	0.0277032	0.271691	-1.40685	0.210242
SPAC1002.12C	SP_17_E7	-0.177296	0.00313393	-0.154614	0.446966	0.170609	-0.480139	-0.195871	0.230678	-0.134711	-0.222411	0.374241	-0.109653	-0.780794	-0.179494
SPAC27E2.06C	SP_36_E5	0.180161	-0.101697	0.0674985	0.110709	0.157677	0.183007	-0.11068	-0.030352	-0.0456049	-0.253441	-0.228531	-0.0719602	0.304215	-0.245244
SPBC354.06	SP_18_B1	-0.450097	-0.0933645	0.113748	-0.0351269	-0.158329	-0.172846	0.216949	0.0971363	-0.15826	0.215235	0.00137902	-0.082663	-0.344893	0.284825
PRI1	SP_35_D9	0.341566	0.180562	0.35313	0.0435058	0.111785	0.127816	-0.172687	0.0465883	0.00225258	-0.168138	0.0640422	0.269351	0.0300652	0.0952504
SPAC2E1P3.04	SP_31_H5	-0.299802	0.28659	0.49755	0.33027	-0.110333	-1.07611	0.0584207	0.053608	-0.35983	-0.105689	0.366861	-0.370212	-0.18936	0.248109
SPAC17A2.07C	SP_21_B7	0.402437	-0.175527	0.153743	-0.85262	0.0801052	0.183097	0.0960895	0.486336	-0.224595	0.166236	0.356575	0.13209	NaN!	0.481235
SPBC543.11c	SP_01_F9	0.127781	-0.118618	0.724663	0.804165	0.85098	0.051175	-0.131551	0.0399037	-0.0663961	-0.214535	0.890234	-0.269159	NaN!	-0.259862
SPAC1006.01	SP_23_G6	-0.306524	-0.122831	0.7229	0.829527	0.500077	0.551833	0.40149	-0.245295	0.494701	0.252039	-0.180441	0.267507	-0.064012	-0.111872
SPBP18G5.02	SP_38_H7	0.0492514	0.0507202	0.147441	0.238839	0.52147	0.375358	-0.229496	0.0357762	0.277749	-0.167331	-0.0889861	0.185122	-0.0289736	0.0664993
POL5	SP_49_E6	0.359633	-0.000683607	0.175013	0.0988552	0.301679	0.523545	-0.504636	0.00638156	0.181733	-0.341203	-0.272705	0.198302	-0.159948	0.309068
RPS9-2	SP_45_D1	0.246481	0.000838372	0.0643934	-0.121789	0.210041	-0.073744	0.211912	-0.140342	-0.0256034	0.131589	-0.11039	0.0961573	0.432002	0.188637
SPBC21D10.07	SP_27_A4	0.163106	0.666402	0.0112496	-0.228668	0.0301255	0.1402	-0.559234	0.128354	0.559305	-0.388765	-0.0141798	0.221238	-0.153419	0.221024
SPBC36.03C	SP_37_A9	-0.484258	0.793409	0.932016	0.133205	-0.804146	-0.305694	-0.477205	-0.224988	0.0479064	-0.294825	-0.102027	0.301718	0.802782	-0.181652
MISC_RNA94420	SP_28_A9	-0.00658025	0.136395	1.179	-0.479406	0.101089	-0.404487	-0.734349	-0.233182	-0.44187	-0.845135	0.0400659	-0.153865	NaN	2.87854
SPBC1685.05	SP_39_C2	-0.0698274	-0.224564	0.0490007	1.65182	1.25479	-0.0217361	0.138157	-0.249158	-0.00750462	0.0199952	-0.073586	-0.249531	-2.99875	-0.289692
SPAC11E3.03	SP_43_E5	0.192978	0.235295	-0.316246	0.431513	0.416251	0.501795	-0.126142	-0.0865705	0.018196	-0.109802	-0.188437	0.104893	0.457726	-0.0432349
VPS3	SP_28_H4	0.0262944	0.0110349	-0.352187	0.554088	0.321704	-0.00913679	0.348674	-0.0942583	-0.0332244	0.376255	-0.114804	-0.16945	0.313927	0.0577519
SPCC663.13C	SP_20_A4	0.0967948	0.0659036	-0.416698	-0.25272	0.0198869	-0.188915	0.206757	-0.116958	-0.121947	0.203853	-0.0625854	-0.122715	0.334492	-0.0156782
SPAC11D3.05	SP_14_E3	-0.833693	-0.000421961	-0.20064	0.512466	-0.481419	-1.29551	0.115544	-0.0862864	-0.285854	-0.139558	-0.12686	-0.25281	-2.20429	0.775495
STT3	SP_35_H6	0.27608	0.0970204	0.473252	-0.518481	-0.564342	0.472895	-0.0340774	-0.0514211	0.0797599	-0.0146299	-0.182385	0.00187945	-0.167154	-0.367419
SPBC577.06C	SP_05_F10	-0.136602	0.322234	0.506986	0.623333	0.462399	0.664542	0.0192003	-0.182735	0.0955944	-0.0464274	-0.0253017	-0.0677243	0.186433	0.093653
SPCC162.03	SP_13_B8	-0.220942	0.219707	-0.0545733	0.879293	0.779596	-0.401713	0.263403	0.00235125	0.573433	0.107425	-0.115058	0.759896	-0.138238	-0.157099
aap1	SP_02_E11	0.0824743	-0.252958	-0.66883	-1.0013	-0.512159	-0.387546	-0.0563535	0.0645096	-0.932179	0.0039379	0.253039	-0.347453	-0.374876	0.0771722
COQ2	SP_20_E5	0.124902	-0.353616	-0.580903	-0.945775	-0.901966	-1.4061	0.380729	-0.213292	-0.0207674	0.256244	-0.08397	-0.189536	0.508598	-0.618403
ORC2	SP_10_H12	-0.253047	0.288508	0.217376	0.636636	-0.0390729	0.18004	-0.109777	-0.192742	0.173685	-0.0420084	-0.285289	0.0712075	0.612671	-0.183756
KLP8	SP_16_D12	-0.0874397	0.317015	0.451121	-0.0450114	0.0114472	0.513245	0.176104	-0.17016	0.243068	0.0884831	-0.210122	0.113203	0.166162	0.480646
SPAC30.04C	SP_47_H1	-0.453347	0.185109	0.136432	0.619774	-0.268388	0.0338026	0.486449	-0.266631	0.231025	0.317934	-0.273654	-0.264669	0.241794	0.0431124
SPBC16A3.19	SP_19_C3	0.316319	-0.0577069	-0.951551	0.0880426	0.421784	0.186878	-0.00264029	-0.098497	0.192294	-0.136132	-0.109462	0.115636	0.25335	0.149677
SPBC215.08C	SP_51_H1	-1.07283	-0.528916	-2.09682	0.763522	-1.10919	-2.54012	0.00997476	-0.543712	-0.716595	-0.202802	-0.389757	-0.929471	0.41348	-1.12879
SPBC18E5.10	SP_22_E3	-0.206682	0.102251	-0.269441	0.578792	0.0447129	0.454037	0.227301	-0.178309	-0.104856	0.180651	-0.164151	-0.304577	NaN!	0.131211
SPCC1739.06C	SP_25_C1	0.0190806	0.398757	-0.378296	0.14151	0.140518	-0.587012	0.751865	-0.173932	-0.0832954	0.49547	-0.0529925	-0.357111	-0.534565	0.125979
SPAC12G12.12	SP_13_E1	-0.177293	0.0955415	0.0680935	0.13282	-0.169304	-0.336579	0.0983364	0.230062	0.185948	0.139167	0.0764648	0.489509	-0.0166962	0.185352
SPBC16G5.06	SP_40_F6	-0.0132528	0.291094	0.602016	-0.488418	-0.245548	-0.338362	0.380462	-0.277623	0.0633538	0.232736	-0.143869	-0.106952	-0.0817115	0.303295
SPAC13G6.10C	SP_36_H7	0.252681	-0.128564	0.0183421	-0.800922	-0.41955	0.0769911	0.194366	-0.157098	-0.211984	0.0929681	-0.0390395	-0.11755	0.141944	0.328996
MPR1	SP_47_B9	0.0441539	0.165848	0.0566766	-0.343762	-0.183723	0.554779	0.304961	0.17211	-0.192769	0.268918	0.137076	0.1535	-0.877861	0.584767
SPBC14F5.13C	SP_10_E5	-0.572434	-0.173941	-0.249492	0.199068	-0.752386	-0.499474	0.108318	0.463115	0.202361	0.051791	0.0627196	0.123203	0.206602	0.0462136
SPAC1348.02	SP_13_F12	-0.937115	0.186441	1.0971	0.823566	-0.558407	0.847905	-0.201012	-0.204217	0.169604	-0.013021	0.137051	0.719887	NaN	-0.00330005
SPBC25H2.03	SP_45_D8	-0.0433273	0.163634	0.377229	-0.317392	-0.157955	-0.0372066	-0.0894394	0.0369847	0.379861	-0.139459	-0.00375655	0.241027	-0.184657	0.201217
SPBC28E12.06c	SP_02_C10	0.247754	0.105464	0.172703	-0.105394	0.175371	0.198457	-0.114979	-0.081608	0.0310628	-0.148452	-0.160463	-0.13923	0.242335	-0.297799
SPAC2G11.14	SP_44_E8	-0.00443953	0.00528748	0.10741	0.987161	1.01636	0.827624	-0.111904	0.332152	0.0571193	-0.0771282	0.0349709	0.150649	-0.87228	-0.119089
SPAC3C7.02C	SP_10_H5	0.0241054	-0.00837049	0.0124162	2.12434	1.7327	0.0169893	0.231763	0.203485	-0.113192	0.137298	0.345186	-0.00961038	-0.424221	0.386384
SPAC22F3.06C	SP_23_F6	-0.274686	-0.111493	0.117435	0.531154	0.203959	0.408401	0.0839938	0.0547919	-0.0156186	0.223927	0.0523661	-0.329604	0.259564	0.310317
YPT3	SP_47_H3	-0.261162	0.374516	0.902252	-0.255619	-0.625233	-0.235192	-0.115594	-0.0306766	0.315911	-0.0681445	-0.0800589	0.452127	NaN	-0.169044
MOE1	SP_27_D7	-0.373415	0.276007	0.201176	0.110138	-0.514265	-0.512507	0.319366	-0.559811	-0.162297	0.203283	-0.366503	-0.486463	0.54101	-0.0822991
SPAC630.11	SP_31_D2	-0.615306	0.0445608	-0.0372757	0.124812	-0.371415	-0.616014	0.243561	-0.140231	0.143558	0.198784	-0.0501364	0.187753	0.0776259	-0.127628
SPCP31B10.09	SP_14_G12	0.439419	-0.0610332	0.118874	0.423847	0.548769	0.338851	0.0677863	0.256533	0.56968	0.0306797	-0.059894	0.354722	0.00368388	0.222857
TUP1	SP_25_H6	0.0240064	-0.152592	-0.034555	-0.00491078	-0.0135026	-0.0107023	0.0687647	-0.122505	-0.101988	-0.0677891	0.0925918	-0.0930336	NaN	0.0491914
PGK1	SP_53_D10	0.393202	-0.927087	-0.718453	-0.737367	-0.366754	0.230897	0.359992	0.146771	-0.171886	0.0998953	0.524556	-0.1192	0.472505	-0.731118
AZR1	SP_41_F3	-0.152047	0.154585	0.258026	0.0799561	-0.114959	-0.392939	0.049495	-0.0923647	0.231652	0.11033	0.0366187	-0.147764	-0.401262	0.0561609
SPCC297.06C	SP_38_D1	0.391694	0.146879	0.15614	-0.0504086	0.304069	0.514418	-0.368168	0.140215	0.102231	-0.238469	-0.312119	0.33533	-0.0263756	-0.0474335
SPAC8C9.17C	SP_44_A10	0.0608059	0.107143	0.065628	0.728945	0.609474	0.219915	0.203943	-0.165498	0.159412	0.101591	-0.198279	0.215271	0.304109	0.0543543
SPBC1703.11	SP_22_C12	-0.0360389	0.0464321	0.0524528	0.109237	0.266605	0.369283	-0.0650196	0.174742	0.242413	-0.00616485	-0.188596	0.148766	-0.180384	-0.209306
SPCC16A11.11	SP_18_B2	-0.678132	-0.039282	-0.0330393	-0.0734477	-0.671969	-1.26862	0.511131	-0.254516	0.16541	0.352222	0.0127474	0.00818888	0.226423	-0.220241
SPAC23A1.04C	SP_11_H9	0.160423	0.0762194	0.0735433	-0.0195518	0.0991316	0.263233	-0.0586935	0.0885594	0.0576947	0.046088	-0.0601597	-0.0575173	-0.50725	0.188618
SPAP27G11.16	SP_06_A2	0.727695	0.109817	-0.0618375	-0.930981	0.336434	0.592702	-0.612632	0.614603	-1.29986	-0.320016	0.663782	-0.146397	-0.613988	0.292287
SPBC13A2.03	SP_10_E2	-0.140784	-0.0786483	-0.238446	-0.684328	-0.625029	-1.00457	0.141083	-0.282102	-0.241606	0.0786804	-0.181423	-0.279143	0.265149	-0.402143
COX10	SP_37_D5	-0.0776877	0.0212261	0.0607524	0.304133	0.34466	-0.582624	0.0394243	-0.209564	0.0906026	0.0408663	-0.0176821	0.0146333	0.159772	0.0982743
ITS3	SP_07_C6	0.205777	-0.202656	0.0175239	-1.01555	-0.354254	0.243582	-0.0301004	-0.0729317	-0.116471	-0.0340595	0.0822666	-0.160774	-0.0858467	0.0714924
HMG1	SP_08_C7	-0.0903208	0.00738511	-0.139658	-0.859907	-1.22325	-0.868389	-0.251636	0.0330173	-0.0338733	-0.149624	-0.0487539	-0.240349	0.124595	-0.321681
SPAC17C9.05C	SP_09_C9	-0.142004	0.0673671	0.137638	0.105738	-0.0485377	0.178016	-0.0321273	0.192426	0.179954	0.0018167	0.109226	0.16062	0.0367154	0.0146076
SPAC3H1.10	SP_17_H6	-0.207065	-0.0396101	-0.100402	0.292657	0.128238	0.204	-0.383016	0.218648	0.0316329	-0.361152	0.0837272	-0.00082771	-0.252195	-0.00146316
SPCC613.13C	SP_12_E3	0.969792	-0.0217967	-0.252221	0.444879	1.36855	0.468218	-0.0139223	-0.452356	-0.390036	-0.0243829	-0.388898	-0.374596	-0.891918	0.103927
SPCP20C8.02C	SP_46_A3	-0.173919	0.0283927	1.3107	0.343057	0.0195685	0.129992	-0.0949423	0.0989454	-0.00522708	-0.105076	0.111892	0.350577	-0.156156	-0.102174
SPAC23H3.15C	SP_04_D3	-1.55128	0.0205026	1.98531	5.9779	4.23873	1.39036	0.437685	0.800078	-0.524544	0.200369	1.05725	-1.21554	-4.08646	1.09696
ABC1	SP_23_B6	0.779753	0.146232	0.421141	1.4884	1.71065	2.44462	-0.118448	-0.764085	-0.663342	-0.165195	-0.66279	-0.831979	NaN	1.72404
PIP1	SP_25_B3	-0.0210083	-0.105582	-0.853575	0.159045	0.0554779	-0.234086	-0.128838	0.0832702	0.171612	0.00441249	0.245915	0.174101	0.219471	-0.0702649
SPBC21C3.08C	SP_52_G3	-0.126645	-0.30565	-1.51547	-0.703961	-1.20778	-1.78559	-0.0412498	-0.204966	-0.564639	-0.0100658	-0.203413	-0.514546	-0.418215	-0.691518
RPS25-2	SP_20_A2	-0.448496	0.272126	0.275057	0.608225	0.165283	0.406051	-0.412806	0.209618	0.245543	-0.339957	-0.0131115	0.195259	0.564723	-0.267748
SPAC977.12	SP_25_G1	0.231286	0.342396	-0.90511	-0.0439174	0.517575	0.342553	0.17647	-0.488726	-0.817192	0.310405	-0.247368	-0.751639	0.142315	-0.00119233
SPAC3F10.16C	SP_09_F12	0.287223	0.365381	0.118865	-0.239798	-0.21495	-0.0602964	-0.28162	0.00734725	-0.00386159	-0.0717376	-0.0894586	0.0312285	-0.300808	0.184525
SPBC17A3.05C	SP_44_C7	0.220705	-0.36907	-0.222385	-0.277217	0.150765	-0.108791	-0.0477795	0.0257307	-0.446372	0.117276	0.148197	-0.147152	0.122033	-0.0161149
SPBC106.14C	SP_32_H1	0.0276837	0.285332	0.291357	0.214489	0.468623	0.561061	0.030366	0.0387755	0.02777	0.0884192	-0.0311589	-0.250201	-0.200566	0.132794
SPBC13G1.02	SP_05_H11	0.153797	-0.0191456	0.350494	-0.369113	0.0666778	0.0266977	-0.0980393	0.21939	0.22791	-0.0775568	-0.0626881	0.384947	0.044949	-0.0710039
SPBC36B7.09	SP_01_F6	-0.272628	-0.114957	-0.405938	1.65514	0.846116	-0.060104	0.192314	0.000766857	-0.119831	-0.0276075	0.106614	-0.285311	0.107401	-0.392952
PRP5	SP_30_C10	0.122288	-0.105429	0.0262264	0.186863	0.0411198	0.00731042	0.536777	-0.348978	-0.238022	0.368319	-0.34063	-0.376541	0.138681	-0.285645
SPCC1795.08C	SP_35_G6	0.534218	-0.167906	-0.210052	-0.172999	0.37673	-0.0989067	0.225291	-0.0276994	-0.14908	0.0967828	0.0590173	-0.112237	-0.44978	0.261578
MYH	SP_29_C6	0.294855	-0.0260389	0.195732	-0.295459	-0.000153263	0.336403	0.383892	0.320172	0.779709	0.207036	0.249517	0.514962	0.108029	-0.190787
SPBC21B10.06c	SP_02_G9	-0.249427	0.194452	-0.460174	0.730484	0.381435	-0.119017	0.358037	-0.152526	-0.257933	0.364314	-0.154849	-0.249005	0.0849849	-0.0504128
SPBC80.02	SP_39_C5	0.500564	-0.0354558	0.0612632	-0.547511	0.177895	-0.298157	0.0245824	0.0523729	0.266419	-0.170299	0.19442	0.450084	-0.141887	0.119592
RPB9	SP_15_C4	0.116391	0.672244	0.852324	-0.910016	-0.103526	0.0200688	-0.0619056	0.407135	0.331791	-0.157918	0.693174	0.482797	0.0503893	0.0365644
SPCC1442.06	SP_25_E4	0.0393459	-0.102547	0.150822	0.0585812	0.151	0.314948	0.250895	0.161924	0.239637	0.152287	-0.196833	0.154623	0.229187	-0.0298076
RAD25	SP_51_E7	-0.383773	-0.319658	0.528109	-0.109159	-0.500994	-0.087667	-0.0890674	0.12432	0.203419	-0.0960382	-0.0572098	0.285274	-0.107036	0.0338859
LYS7	SP_49_E4	0.37987	-0.12304	0.0461012	-0.590895	-0.157094	0.0121067	0.215964	-0.272266	0.845622	0.216258	-0.10211	0.654616	0.302894	-0.537706
SPBC23E6.03C	SP_35_C9	0.306892	-0.247071	-0.205428	0.0859441	0.298598	0.248071	-0.0966218	-0.0421729	-0.153071	-0.0871794	-0.0780861	0.0112834	-1.70665	-0.0241241
SPBC1289.06C	SP_45_E8	-0.651449	0.056938	0.613842	1.06891	0.0682877	0.284181	-0.0220138	-0.0625854	-0.123931	-0.0469086	-0.0792776	-0.182935	-0.170729	-0.497479
SPCC290.04	SP_07_F6	0.0859894	-0.0108996	0.476829	-0.732988	0.00569242	0.668337	0.155887	-0.0947967	-0.205839	0.181392	0.0904519	0.138996	0.26642	-0.0431935
SPCC1840.09	SP_25_F3	-0.0206034	-0.0905187	-0.252467	-0.0734231	0.11148	-0.291627	0.232326	0.0292116	-0.226379	0.28461	-0.03929	-0.225802	0.327683	-0.155601
SPAC343.19	SP_20_E12	-0.134464	0.191515	0.0639566	-0.389086	-0.549074	-0.690124	0.274053	0.167206	-0.127566	0.257558	0.0748683	-0.147809	0.310908	0.0443034
ULP2	SP_27_F8	-0.0598823	-0.031617	-0.0763909	0.327488	0.351092	0.656337	0.226634	-0.0837327	0.0668323	0.247342	-0.0319553	-0.187836	-0.21873	-0.0527956
SPBC119.07	SP_37_H10	0.276983	-0.143252	0.256955	0.0166036	0.220541	0.246895	0.0601098	0.0123814	0.241938	0.0788539	-0.242979	0.145537	-0.189938	0.0569822
MIS6+	SP_40_A9	0.205365	-0.432436	-0.176359	0.447475	0.540968	0.344222	0.348522	-0.232614	-0.227958	0.309211	-0.113032	-0.0483784	0.0140165	-0.100498
pcu1+_d	SP_80_D8	-0.333467	0.464185	-0.046124	0.462889	0.212293	-0.180372	-0.0414008	-0.241697	-0.142881	0.142708	-0.182334	0.0354495	NaN	-0.175429
RNP24	SP_24_H7	0.426809	0.205637	0.000414796	-0.0162969	0.519217	-0.264553	-0.163438	-0.128956	-0.278201	-0.0694336	0.0210216	-0.150802	0.12052	0.412081
SPAC2F7.17_b	SP_80_C8	-0.832295	-0.0196056	0.473642	0.872181	0.353984	-0.0520301	0.286158	-0.165315	-0.101672	0.312849	0.0318561	-0.000761481	-0.0678263	-0.106533
SPAC1687.19C	SP_48_D3	0.736655	-0.219568	0.365289	-0.313901	0.455811	0.406136	0.133024	0.00522991	-0.0147109	0.177062	0.0325382	-0.0191998	0.0815117	0.0900712
SNRNA1683233	SP_14_A1	0.164137	-0.0431137	0.185347	-0.39713	-0.426643	0.554523	0.173401	-0.0491287	-0.0430493	-0.191005	0.564054	-0.168045	-0.286314	-0.253481
SPAC1348.05	SP_19_F7	1.14415	0.0603676	-0.0379127	-0.760718	0.00907915	0.665654	-0.126846	-0.104627	0.662673	0.000305544	0.124932	2.22089	NaN	0.858999
SPBC2G2.10C	SP_44_D7	0.169075	0.442933	0.423827	0.243409	0.0496572	0.253581	0.285254	-0.0927526	1.3418	0.0716746	-0.112999	1.34006	0.369384	0.286896
SPBC24C6.10C	SP_47_E8	-0.036876	0.171755	0.455837	0.670412	0.845402	0.33473	-0.269555	0.0733499	-0.18288	-0.0980539	0.163321	-0.0353647	-0.253228	0.374567
SPBC1539.02	SP_07_F7	0.284338	-0.199069	0.138557	0.113366	0.244817	-0.29359	-0.134434	0.00831671	-0.391993	-0.407586	0.776747	-0.113174	NaN!	-0.116612
SPBC1734.10C	SP_45_C3	0.149235	-0.0435583	0.203557	-0.13203	-0.0788366	0.0855762	0.100268	-0.057584	-0.269201	0.164374	-0.0677802	-0.165267	-0.133527	0.0592581
SPBC4B4.10C	SP_17_C11	-0.0949781	0.0147781	-0.264017	0.448096	0.27168	-0.0131947	0.26773	-0.13993	0.0493094	0.282535	-0.157636	0.245948	-0.130152	0.460998
SPBC20F10.10	SP_36_D3	-0.188154	-0.058804	-0.4386	-0.976778	-0.854981	-0.35628	0.126732	0.143941	-0.576523	0.0746882	0.27082	-0.122445	-0.288495	-0.407844
SPAC732.03C	SP_04_E4	-0.064222	0.163402	0.272219	0.10078	-0.177363	-0.398368	0.315412	-0.0463962	-0.190341	0.00313202	0.165544	-0.1134	0.290979	-0.097918
POF12	SP_46_F10	0.0810517	0.174195	0.23232	0.46344	0.346926	0.37626	-0.104726	-0.0212622	0.0849454	0.131415	0.0472654	0.111055	-0.261918	0.81203
SPBC83.15	SP_22_C3	0.398292	-0.0988519	-0.379494	-0.0514375	0.148894	-0.0524373	0.276799	-0.266719	-0.563056	0.273252	-0.0262014	-0.493094	-0.155022	-0.105674
SPCC737.05	SP_14_F10	0.0723606	-0.216097	0.0224093	0.0224429	-0.176114	-0.281491	-0.0190757	0.289445	0.260013	0.0532609	0.104932	0.118893	-0.173272	-0.0601081
RAD3	SP_49_H2	0.186478	0.14986	0.455133	0.232708	0.607414	0.685968	0.14078	-0.275795	-0.406728	0.205892	-0.138008	-0.433635	0.142637	0.326704
CSN7B	SP_04_E11	-0.168348	0.189017	0.321067	0.243189	0.095208	0.360249	-0.544481	0.243191	0.160196	-0.286476	0.0625756	0.370812	0.293692	0.22157
msh2	SP_02_F12	0.226885	-0.150356	-0.369864	0.0449795	0.286673	0.0239098	0.271502	-0.0603972	0.1831	0.224775	-0.117382	-0.0643344	-0.194529	0.132363
SPCC417.14C	SP_53_G6	-0.508562	-0.214873	-0.652654	-0.463173	-1.21891	-0.78173	-0.229668	-0.205305	-0.0391392	-0.0759578	-0.275027	-0.235148	0.0358813	-0.451594
RPL27-2	SP_51_A11	0.161678	0.0365103	-0.148026	-0.233429	-0.0864977	0.0774459	-0.268112	-0.179446	0.0303629	-0.0667833	0.0974758	0.0315543	0.599547	-0.05417
CYP4	SP_35_B10	-0.405008	0.242966	0.559441	-0.412798	-0.95403	-0.303115	0.323149	-0.0239054	0.185665	0.312745	0.0107848	0.321796	0.451856	0.0298776
SPAC31A2.04C	SP_03_B12	-0.0877746	-0.0301479	0.0856403	0.375918	0.172511	0.703675	0.390428	0.126366	-0.0936324	0.339006	-0.163198	-0.0439659	0.428674	0.0563549
SPBC2G2.14	SP_28_G7	0.0971396	-0.360584	-0.262817	-0.193448	-0.0033438	-0.541391	-0.532098	0.231957	0.0980629	-0.1056	0.0905015	0.0566832	-0.164994	-0.406516
SPCC5E4.05C	SP_08_D8	0.377842	-0.0144123	0.122441	-0.10842	0.0513551	0.136947	0.112017	0.236032	-0.341849	0.203235	0.103768	-0.374763	0.356257	-0.285874
MRNA83388	SP_43_A1	-0.454644	0.500272	0.326635	1.14158	0.290406	0.386395	-0.900131	-0.0324975	0.339406	-0.54926	0.240143	-0.391736	NaN	-0.27995
SPBP19A11.04C	SP_29_G6	-0.0569807	0.223779	0.290986	0.164009	0.0723054	0.461166	-0.0174889	0.0905695	-0.0588534	0.107893	-0.078148	-0.460723	-0.0818206	0.319493
SPBC3D6.07	SP_14_D10	-0.00639827	0.1434	-0.039269	0.480891	0.547066	0.823729	-0.21293	-0.348819	0.307387	-0.0137405	-0.222974	0.178784	0.207304	0.199474
SPCC777.17C	SP_27_A5	-0.273387	0.122844	-0.115999	-1.01881	-1.00711	-0.985879	0.0973649	-0.179201	-0.0239679	0.108702	-0.0756383	0.199371	0.615864	-0.230852
MCM5	SP_16_E2	0.543935	0.125088	-0.223267	-0.984307	-0.583403	-0.272336	0.000563129	-0.0554965	-0.344816	0.128375	0.050035	-0.473606	0.0466881	-0.0721539
SPCC4G3.17	SP_46_A8	0.0703531	0.466573	0.384145	-0.509053	-0.442685	-0.318353	0.283142	0.00804003	-0.337821	0.344959	-0.0749068	-0.358559	0.516833	0.205105
SPBPB10D8.01	SP_43_G8	-0.387877	0.581812	0.560877	0.859941	0.663409	-1.27009	0.438834	-0.278954	-1.11996	0.459772	0.67077	-0.997219	-1.52814	-0.0308731
SPAC13G7.07	SP_14_E1	0.115303	-0.30839	0.288701	-0.0132273	0.368279	0.528094	-0.264507	0.206068	0.0179917	0.00328931	0.0767641	0.214977	0.0542723	-0.2284
SPBC215.11C	SP_38_F2	1.45812	-0.243909	0.154115	0.624758	1.66427	1.57955	0.656258	-0.0016379	0.233949	0.346678	0.163161	-0.153617	-1.47854	0.743825
SPCC550.01C	SP_42_B1	-0.549567	0.224437	-0.11791	0.671534	-0.0140418	-0.0652053	-0.336017	-0.0432476	-0.00312792	-0.169072	-0.0296952	0.0598392	0.14785	-0.11594
MIS3	SP_37_B11	1.23606	0.0171338	-0.0635134	-0.294428	0.897473	0.777173	-0.703086	-0.100924	0.349847	-0.564641	-0.218656	0.40008	-0.196012	0.111271
RPL31	SP_52_D2	-0.246467	0.0945644	-0.155464	0.00241914	-0.132439	-0.321786	-0.0848689	-0.17998	0.161242	-0.0813111	-0.00511351	0.0959853	0.536674	0.113519
SPBP22H7.04	SP_24_E3	-0.0560226	0.0315224	-0.24513	-0.151488	-0.183914	0.381565	-0.0910993	0.195204	-0.0713292	0.0252944	0.311647	0.330871	0.0178683	0.151693
SPBC409.03	SP_07_B5	0.0392435	0.121294	-0.0826879	0.553701	0.581003	0.480962	-0.0971568	-0.194566	0.283924	-0.0191037	-0.12669	0.271238	NaN	0.247612
SPBC25D12.07c	SP_02_F1	0.145168	0.0123037	-0.276863	-0.0991585	0.219137	0.229688	-0.0939603	0.276956	0.0693896	0.0283137	-0.159055	-0.0259663	0.261903	-0.183969
LSM5	SP_49_B2	-0.231118	0.147722	0.0278418	0.15341	-0.268086	-0.167194	0.255856	-0.22501	0.192009	0.259458	-0.405436	-0.00699183	0.156572	-0.265847
MOK14	SP_47_G10	0.0523429	-0.00720689	0.0857606	0.66233	0.527557	0.0677516	0.279229	-0.17607	0.52282	0.199402	0.00780106	-0.0567217	-0.0662455	0.275945
SPCC622.13C	SP_49_H9	0.186382	-0.190625	0.158189	-0.706754	-0.605156	-0.443214	-0.304644	0.325092	-0.620509	-0.329944	0.151401	0.312791	0.177444	-0.159921
SPBP8B7.27	SP_10_H10	0.104556	-0.126392	-0.0555571	0.223893	-0.0290429	0.524082	-0.068153	0.316697	0.142361	-0.0667141	0.0943268	0.280553	-0.150597	-0.01913
SPAC926.02	SP_07_H4	0.14512	0.132194	0.0860792	0.0413456	0.216411	-0.102879	-0.0166868	-0.193916	0.106754	-0.0991536	-0.106177	-0.0312815	0.14053	-0.0551869
SPAC589.08C	SP_27_B5	-0.31815	-0.43863	-0.271984	-0.163917	-0.445077	-0.221159	-0.41913	-0.0703382	-0.408915	-0.221579	0.0420177	-0.00765873	-0.189765	-0.00311343
QCR7	SP_30_B3	0.0642489	0.0854162	0.700995	-0.0389568	0.238238	-0.829405	0.217224	0.058786	0.0851068	0.228188	0.00880235	0.0420513	-0.103932	-0.120996
SPAC6F6.03C	SP_21_D12	0.401591	0.108851	0.19068	0.167071	0.769353	0.750797	-0.173152	-0.335225	0.0814504	-0.117024	-0.0709892	0.0146434	0.113691	0.0739136
SPACUNK4.10	SP_52_F11	-0.509634	-0.6419	0.03124	0.577074	-0.269759	-1.44357	-0.0564902	0.172831	0.377105	-0.155766	0.0857624	0.203999	0.114192	-0.293781
SPBC215.16c	SP_01_H12	0.891227	-0.0135564	0.390011	-0.999372	0.229668	-0.0543894	0.0473525	0.158284	-1.57816	-0.102317	0.348584	-1.11346	-0.0829955	0.205309
SPBC19G7.08C	SP_20_G6	-0.193943	0.27572	0.343725	-0.384697	-0.326318	-0.180102	-0.00486199	0.194863	-0.0919559	0.0289375	0.0522045	0.153833	-0.191136	-0.20252
TIF34	SP_43_F7	-0.192598	0.217763	0.577602	0.331989	0.101854	0.110261	0.137142	-0.122977	0.0540608	0.239706	-0.15417	-0.0336439	0.0773629	0.640177
SAR1	SP_44_E6	0.138158	0.0347019	0.155991	-0.62916	-0.364994	-0.465905	0.182481	-0.181705	0.383129	0.066498	-0.232897	0.235651	NaN	0.0883984
SPCC16C4.20C	SP_09_B1	0.0337826	0.086072	-0.0167211	0.0122832	0.278939	0.40843	-0.164274	-0.0501905	0.126958	-0.0882706	-0.0932283	0.139906	0.086085	-0.141138
SRP1	SP_26_C5	0.261145	0.0275716	0.118595	-0.339288	0.0808117	0.50428	0.0569543	0.437058	-0.394865	0.139691	0.165937	-0.381121	0.232618	0.0935515
SPCC1450.18	SP_11_E11	0.263383	-0.127545	0.311203	-0.829269	-0.534656	-1.07832	0.13217	0.157505	-0.447695	0.207392	0.0110727	-0.251645	-0.196589	0.0483487
SPBC2F12.03c	SP_02_H9	0.299611	-0.346626	-0.338638	-0.315845	-0.234035	0.138975	0.0502458	-0.194586	-0.2936	0.261022	-0.073286	-0.292776	-0.356642	0.284467
SPCC663.09C	SP_43_A12	1.02555	-0.476525	-0.373366	-0.30751	0.413774	0.700791	0.197741	0.106648	-0.473564	0.174041	0.182671	-0.349253	0.358737	-0.0534354
MEU25	SP_28_B10	0.423028	-0.339036	-0.270028	0.79397	0.693542	1.0992	-0.0579182	-0.0372601	0.387891	0.00309896	-0.148193	0.299522	-0.125316	0.143985
SPBC337.04	SP_29_F4	0.202586	-0.340877	-0.166669	-0.0920246	0.0387945	0.274423	-0.0635242	-0.122286	-0.394991	0.0551698	-0.00310447	-0.390394	-0.205905	-0.253334
SPBC4B4.02C	SP_20_H1	-0.288917	0.236706	0.133212	0.136434	0.00888291	-0.303496	0.0980102	0.0773932	-0.160491	0.0274179	0.347013	0.000423954	-0.408387	-0.396254
SPAC23A1.18C	SP_28_E7	-0.187198	0.108101	0.284914	-0.348565	-0.578648	-0.345782	-0.361818	-0.100174	-0.0299467	-0.19132	-0.00766119	-0.0234327	-0.395407	-0.000390253
CMK2	SP_47_G6	-0.198214	0.0275524	0.0601532	0.0713452	0.494188	0.197792	0.0670933	0.216842	0.129133	0.016535	0.30573	0.0377424	NaN	-0.127147
SPAC20H4.06C	SP_38_G9	0.312547	-0.191009	0.2315	0.718399	0.942407	0.264799	-0.125302	-0.146238	-0.123797	0.0363048	-0.157023	0.252228	-0.132712	-0.0755467
SPCC338.02	SP_08_A3	0.223842	-0.00378478	-0.116406	0.451232	0.476166	0.234888	0.181303	0.151387	0.136839	0.114656	-0.122688	0.260295	NaN!	-0.0638805
SPBC1A4.05	SP_48_H1	-0.282302	-0.231884	0.0373572	0.241182	-0.0752904	-0.32617	-0.18241	0.00970004	0.182402	0.0167296	-0.198549	0.110563	0.124945	-0.0990567
SLT1	SP_16_F9	1.11845	-0.481544	-0.0501765	1.13595	2.30817	1.66956	0.00966256	0.0769119	-1.22035	-0.0710287	0.102066	-1.59858	-0.415352	-0.054822
ubl1	SP_02_B1	-0.0479159	-0.0867208	-0.140741	0.404436	0.491272	-0.237064	-0.245435	-0.228383	-0.0184991	-0.168141	0.271736	0.0602719	0.263359	-0.314054
SPAC144.07C	SP_05_A11	0.316842	0.154915	0.142941	0.475356	0.693793	0.410166	0.131634	-0.271814	0.0140095	0.180909	-0.0754761	0.0793828	0.222228	0.387655
SPBC1215.01	SP_11_D11	0.141146	0.0878219	0.0779455	0.047056	0.411496	0.124168	0.203576	0.133938	0.159514	0.0446354	0.229012	0.368021	-0.0674539	0.0950696
SPBC1198.08	SP_31_F12	-0.164119	-0.190933	0.047853	0.12329	-0.410473	-0.173921	-0.118962	0.0302582	-0.0592412	-0.0924105	-0.149417	0.00176038	0.401921	-0.285168
SPBC1861.04C	SP_11_H5	0.354305	-0.230065	0.0942504	0.145001	0.677493	0.653031	-0.0298767	0.0435519	0.0933982	-0.0714775	-0.0403618	0.00175638	0.053635	0.667653
SPAC29A4.14C	SP_07_E5	0.198623	0.105497	0.468765	0.204463	0.194683	-0.0777085	-0.209456	0.361654	-0.520352	-0.272564	0.966738	-0.158024	-0.597233	-0.15724
SPBPB10D8.05C	SP_46_E11	-0.456376	0.0420699	0.326508	1.63982	1.15128	0.58333	-0.0929009	-0.124314	-0.483365	0.132633	0.000261327	-0.383968	0.0974785	0.575813
ABC1	SP_03_A6	0.449431	-0.194069	-0.0897346	0.212575	0.265901	-0.421538	-0.16823	0.0318867	-0.0522369	-0.396734	0.726383	0.0336582	0.0501659	-0.479657
SPAP27G11.11C	SP_41_A1	0.416532	0.323624	0.23664	0.0723437	-0.23649	-0.313352	0.0388636	0.255988	-0.319906	0.0608181	0.584896	-0.131392	-0.533794	-0.053732
SPAC1039.01	SP_13_G10	NaN	0.507039	0.315204	NaN!	-1.19233	-2.0293	-0.584826	0.148266	-0.75372	-0.301986	0.10845	-0.607012	0.446602	0.550201
SPBC1734.04	SP_28_D10	0.0630911	-0.28487	-0.665608	-1.22244	-1.29687	-0.51933	-0.301635	0.176283	0.0725876	-0.213919	0.107882	0.266195	0.0152217	-0.0917227
HIS3	SP_27_C7	-0.513123	-0.0443198	-0.422048	0.293985	-0.522457	-0.979242	0.286069	-0.483751	-0.835153	-0.032058	-0.360941	-0.386723	NaN!	-0.900392
SPAC3A12.06C	SP_41_G1	0.325195	0.287418	0.28801	-0.203734	0.209306	0.126732	0.453509	0.0492711	0.110203	0.28106	-0.205251	0.184331	-1.03399	0.151462
SPBC428.17C	SP_22_H4	-0.755078	0.0694016	-0.417741	0.424705	-0.189543	-0.301649	0.440151	-0.252152	-0.292344	0.216329	0.143786	-0.148016	0.314279	-0.385759
SPAC11D3.04C	SP_24_A5	-0.263484	0.00264599	-0.504151	0.389775	-0.462337	-0.722938	0.0677737	0.0051252	-0.323538	0.212538	0.116376	-0.14788	0.0812036	-0.22683
SPBC29A3.15C	SP_16_G6	-0.155	0.204569	-0.156038	-0.583204	-0.644992	-0.561759	-0.334461	0.172345	0.030951	-0.217865	-0.109645	0.183855	0.0940637	-0.0285978
CRM1	SP_07_H5	1.00064	0.175313	0.178012	-0.379145	0.620564	1.10738	0.00979765	0.42463	-1.38044	0.0766226	0.35164	-0.887872	0.131134	-0.224044
SPCC594.04C	SP_29_D4	0.219448	0.0947531	0.0141763	-0.444345	-0.275884	-0.948695	0.109057	-0.89467	-0.95435	0.0677815	-0.546063	-0.587579	-0.586538	0.243169
COX17	SP_47_B4	-0.447396	0.218839	-0.0560919	0.19926	0.0489443	-0.505326	-0.361575	-0.319907	0.0125967	-0.284717	-0.061508	-0.0111553	NaN!	0.0448389
SPCC613.07	SP_24_H4	0.38797	-0.0260121	0.355009	0.348521	0.703071	0.651155	-0.206617	0.00832806	0.119342	-0.02835	-0.279064	0.226977	-0.357033	0.296048
SID2	SP_49_G7	-0.0970104	0.00340382	0.674021	0.0126544	-0.0852758	0.180384	0.0603254	0.101753	0.274871	0.0695552	-0.0963998	0.474177	0.209411	-0.199532
SPAC4F10.10C	SP_48_C5	-0.336397	0.371862	0.52038	-0.399374	-0.859037	-0.0765886	0.219486	-0.222906	0.275056	0.11513	0.0250687	0.138583	0.123709	-0.00368257
SPBP8B7.17C	SP_34_A10	0.662508	0.165382	0.0244978	0.126191	0.540377	0.186993	0.311303	-0.319287	-0.441277	0.309671	-0.350591	-0.421161	0.251566	0.0299152
RAD9	SP_18_D9	0.0909043	0.0596733	-0.109223	0.103096	0.192256	-0.161416	0.134776	-0.139334	-0.0862975	0.123017	-0.0541547	-0.00843545	0.342533	0.0805925
SPAC1071.11	SP_10_B5	0.0107045	-0.117324	-0.0448316	-0.759633	-0.62109	-0.732953	-0.10254	-0.031403	-0.224283	-0.207959	-0.261562	-0.268511	-0.177179	0.0877571
STE5	SP_45_C7	-0.235492	-0.438566	-0.118447	0.376579	0.228346	0.0916066	0.109193	0.104277	0.14576	0.11483	0.0289815	0.176572	0.0440111	-0.130596
SPCC1322.09	SP_20_D8	0.371971	-0.332049	0.0481212	-0.5742	-0.218215	0.347162	0.000192485	-0.0330255	-0.297354	0.0124273	-0.258444	-0.160081	0.217102	0.0486839
CUT15	SP_28_H8	0.0932785	-0.298162	-0.265954	-0.125066	-0.105093	-0.0198052	0.0760131	0.0193795	-0.568999	0.140915	0.155247	-0.160155	-0.107887	-0.109391
SPAC16E8.17C	SP_26_H3	-0.123296	-0.111612	-0.290765	-0.404239	-0.584001	-0.894756	0.303921	-0.121245	0.0772629	0.194771	-0.125673	0.111341	0.400664	-0.409514
H3.3	SP_44_B3	-0.133951	0.0301717	0.0790956	0.580033	0.493705	0.200956	0.43069	0.208905	0.298116	0.221191	0.0824941	0.485566	NaN	0.158028
SPBC8D2.12C	SP_20_C5	0.512866	-0.0235069	0.158024	0.324167	0.854859	0.601805	0.129086	0.00631251	-0.181105	0.0803014	-0.121789	-0.309909	0.173401	0.0235153
SPAC1486.08	SP_43_B7	0.0243638	0.0201414	-0.0252856	0.285468	0.08806	0.515161	-0.475764	0.0283657	0.479655	-0.237644	0.0187654	0.574773	0.253298	0.131328
SPBC8D2.15	SP_21_E6	-0.110972	0.0961108	-0.3972	0.372048	0.157161	-0.146278	-0.186167	0.129962	0.130904	-0.204532	0.0128278	0.346054	0.0114147	-0.325235
HTB1	SP_51_A9	0.118383	0.162417	-0.321186	-0.863488	-0.423892	0.527051	-0.00300127	0.259237	0.226278	-0.144875	0.159366	0.509173	0.264482	0.518512
SPBC336.11	SP_45_G10	0.0306418	-0.0228072	-0.314192	0.463133	0.336355	0.270127	0.158415	0.107062	0.42884	0.195401	-0.0563355	0.501902	0.180978	-0.173843
SPBC27B12.08	SP_40_C12	-0.0880929	-0.192403	-0.242296	0.557401	0.329046	0.257427	-0.119986	0.201109	-0.126736	-0.17717	-0.0905067	-0.363563	-0.0193046	-0.0798521
IDI1	SP_04_D7	-0.0960638	-0.325565	-0.29133	0.302189	-0.0420659	0.223915	0.0667211	-0.177947	-0.032475	0.118224	0.0218394	0.183368	0.476405	-0.37198
SDH4	SP_33_D1	0.332918	-0.113652	0.462734	-0.414636	-0.0701899	0.0930463	-0.950819	0.232694	0.0957713	-0.442658	0.252442	0.0554424	-0.382762	-0.567704
SPCC1442.07C	SP_08_C8	0.385463	-0.216039	0.772896	0.506157	0.774494	0.66902	-0.0551891	0.0157746	-0.158358	-0.13148	0.160946	-0.174552	-0.425092	0.081175
SPBC1773.01	SP_48_G8	0.2996	-0.481602	-0.236551	-0.0873924	0.0271905	0.114995	0.0301828	0.0972774	0.157778	0.0432562	0.0202542	0.0703805	0.284047	-0.277403
SPAC12B10.07	SP_12_C3	0.0291713	-0.191352	-0.166724	0.442044	-0.0184985	0.367342	-0.00621281	0.0568669	-0.0325692	0.11376	-0.07404	-0.0511311	0.0215392	-0.145987
SMD2	SP_25_A12	0.100929	-0.00417822	-0.203906	-0.310818	-0.165775	-0.196458	-0.0289122	0.0636066	-0.0689272	0.068098	-0.0149836	-0.120005	0.321671	0.127231
SWI2	SP_11_H1	-0.24756	-0.127803	-0.394007	0.195503	-0.411439	-0.0864161	0.0772332	-0.010354	-0.127744	0.0410371	0.164656	-0.377568	0.148863	-0.374449
SPBC947.07	SP_46_B7	0.478492	0.269125	0.41207	0.414134	0.679058	0.769611	-0.767933	0.267623	0.128759	-0.592906	-0.0808886	0.0554134	-0.276692	0.228065
SPBC36B7.05C	SP_09_B11	-0.358405	0.322932	0.145553	0.666973	-0.0782034	-0.198558	0.441082	-0.0395698	0.488249	0.204141	-0.19627	0.411079	-0.582644	0.223566
POP2	SP_31_G9	0.105107	-0.0364546	0.748187	0.400019	0.482994	0.979201	-0.2878	0.0813003	0.541423	-0.30322	-0.0426146	0.730891	0.00912907	0.304387
SPBC1711.04	SP_42_D5	0.167578	-0.103321	-0.610768	-0.268752	0.119504	-0.502463	-0.0478042	0.0368369	-0.629836	-0.0309949	-0.141042	-0.619915	0.0277991	-0.169905
SPAC6F6.17	SP_44_H3	0.155152	0.327301	1.23177	0.521433	0.546834	1.4573	0.0427908	0.172332	0.0534461	-0.10797	0.0166245	0.0834764	0.421141	0.649871
SPBC19G7.15	SP_46_E6	-0.0838555	0.0214529	0.125123	-0.22255	-0.232736	0.396313	-0.107345	0.227183	-0.0720416	0.0494232	-0.0404127	-0.281142	0.192506	-0.178009
EFT2-1	SP_51_G7	0.223199	-0.0896003	-0.276031	-0.6226	-0.370133	-0.318033	-0.0353168	-0.130049	-0.0848503	-0.0937173	-0.0216715	-0.277149	0.327284	0.0327827
SPBC582.09	SP_03_D10	-0.37298	-0.111114	-0.412394	0.176579	-0.278863	-0.246349	0.311176	-0.359169	-0.162944	0.230635	-0.179188	0.0149516	0.358166	-0.0589336
SPCC584.11C	SP_34_G9	0.0790486	0.0223672	-0.210058	-1.00235	-0.782351	-0.492806	-0.353619	0.210555	-0.0377773	-0.19853	0.268272	0.286769	-0.00447902	0.544263
TIF471	SP_17_F12	-0.0599665	-0.114907	-0.648681	0.483141	0.239838	0.637544	-0.105153	-0.142252	0.0292823	-0.00110572	-0.070404	-0.234805	0.0440274	0.0691749
SPBC4.06	SP_15_G9	-0.252872	-0.309692	-0.504392	-0.292603	-0.536702	-0.774229	-0.389502	0.274724	-0.102671	-0.170688	0.136328	-0.0291461	NaN	-0.65191
SPBC12C2.04	SP_09_G6	-0.723385	0.149849	0.175543	0.839309	0.164219	0.518458	0.30401	0.364563	0.631886	0.11213	0.202642	0.530904	-0.00700573	0.0660759
REC7	SP_20_C11	-0.375693	0.28673	0.254102	-0.19266	-0.264912	-0.863767	-0.0104039	-0.0993866	-0.388788	-0.044074	0.061438	-0.250341	-0.394007	0.188842
VPS28	SP_10_B6	-0.153033	0.117595	0.142883	0.778746	0.666682	0.39037	-0.227519	0.158937	0.300297	-0.0708259	0.0402159	0.315401	0.149656	-0.161169
SPAC24H6.08	SP_28_D11	0.0979732	-0.176538	-0.113813	0.08359	0.414865	0.552061	-0.159638	0.268433	0.406649	-0.129473	0.0379501	0.41214	0.123042	0.19217
SPBC660.12C	SP_33_E2	-0.347773	-0.200976	-0.431396	-0.197142	-0.475679	-0.219014	0.133021	-0.113394	0.0381939	0.0819967	-0.316983	0.0773101	-0.245308	0.030244
SPAC26F1.13C	SP_51_D7	-0.261539	-0.115428	-0.5552	-0.000149575	-0.317583	-0.531255	-0.0998628	-0.218657	-0.40457	-0.15616	-0.264161	-0.645483	0.131594	-0.433648
PRP43	SP_45_F12	0.151715	0.361831	0.260174	-0.202042	-0.220347	0.562229	0.121244	0.036256	-0.343469	0.200895	0.100274	-0.59657	NaN	0.0816658
SPAC922.08C	SP_37_F5	-0.965465	-0.349801	-1.02598	0.465292	-0.494343	-1.81324	0.249737	-0.200776	-0.595984	0.173329	-0.0211944	-0.695226	-1.3134	-0.610824
SPBC106.16	SP_08_E9	-0.0139666	-0.0993606	0.428586	-0.0537422	-0.20121	0.0983641	0.106943	0.0802486	0.0785059	0.144748	0.00321013	0.14867	0.219781	0.100136
SPBC609.02	SP_13_F3	-0.0430379	0.300676	0.467034	1.04722	0.738928	0.866464	-0.0369643	0.0115454	0.808402	0.138275	0.0419166	0.393758	-0.148485	0.388723
SPCC162.08C	SP_04_H3	0.181642	-0.141039	-0.100806	-0.539147	0.0247511	0.366398	-0.585077	0.268413	0.0345136	-0.534867	-0.0633118	-0.0991267	0.142637	-0.167095
SPCC1235.05C	SP_09_H9	0.177418	-0.157162	-0.0787854	-0.140429	0.0517407	0.544884	-0.116982	-0.0749622	0.0616439	-0.022754	-0.20115	-0.0642514	-0.468795	0.307003
SPCC162.10	SP_20_E4	0.346312	0.117585	0.189145	-0.425141	0.140964	-0.530776	0.110454	0.063968	0.300088	0.090202	0.0609418	0.647089	0.0698389	0.162568
SPAC1D4.08	SP_49_D3	-0.0373273	0.242229	0.325241	-0.509609	-0.557427	-0.33144	0.182697	-0.139182	-0.312986	0.148434	-0.214007	-0.0101469	NaN	-0.0591792
DPM1	SP_47_D3	0.0720059	-0.237034	-0.498167	0.122826	0.193604	-0.160191	-0.140165	-0.0982874	0.168707	-0.0724491	-0.0219267	0.344241	0.369727	-0.0895105
SPBC776.15C	SP_04_C12	0.511109	0.204363	0.709165	0.679798	0.974277	-0.388415	-0.271298	0.740842	-1.02527	-0.292008	2.02084	-0.81488	-1.39501	-0.174146
RPS23-2	SP_51_A10	-0.0188444	-0.0978204	-0.129689	-0.377553	-0.165681	-0.205314	0.109654	-0.300151	-0.135374	-0.00999344	-0.35853	-0.144237	0.493662	-0.394726
CCT3	SP_23_G4	0.184627	-0.0274309	-0.196269	-0.36493	0.0863025	0.00906231	0.120074	-0.214763	-0.0483552	0.121322	-0.435795	-0.206464	0.247115	-0.0872317
SEC65	SP_23_D1	0.0271274	-0.159587	-0.41168	0.02909	0.0866569	-0.0436182	-0.088345	0.300745	0.060706	0.0410641	-0.0755443	0.073431	0.384005	-0.138196
SPCC1235.06	SP_48_C3	-0.130734	0.0273517	-0.0693759	-0.163223	-0.355462	0.158581	-0.254645	0.271169	-0.00312722	-0.034263	-0.0473161	0.0342874	-0.143604	-0.0617375
SPBC530.09C	SP_17_E5	-0.0377644	0.239208	0.322371	-0.227962	-0.351194	-0.262918	-0.314563	-0.00034141	0.101222	-0.198843	-0.0128594	-0.0154291	-0.380841	-0.0927199
SPAC13A11.06	SP_26_G9	0.540586	0.00139158	0.584613	-0.510895	0.129048	0.0941051	0.147732	0.00676783	-0.276996	0.0655532	0.0145398	-0.0594779	-1.35519	0.559784
PAR2	SP_03_C11	0.0247373	0.0784435	0.601847	-0.519102	-0.552605	0.276022	0.219805	-0.102306	-0.0652939	0.206121	0.0248871	0.00141322	-0.406889	0.192217
SPAC12G12.06C	SP_06_D7	-0.0363544	0.0131339	0.05219	-0.349237	-0.493258	-0.400193	0.122603	-0.284182	-0.241145	0.151527	-0.0214265	-0.23217	-0.0331185	0.178807
SPAC1002.20	SP_36_B1	0.628801	-0.139324	0.434154	-0.666091	0.127343	0.180514	-0.0580146	-0.0199924	-0.195609	0.0143289	0.0180899	0.0704793	NaN!	-0.124747
SPAC26F1.11	SP_09_B2	-0.212246	-0.413752	-0.249205	-0.432654	-0.619977	-0.560314	0.0373564	-0.150836	-0.0483342	-0.126186	-0.0843996	-0.202207	-0.495486	0.334265
SPAC5H10.08C	SP_42_F4	-0.125625	-0.242966	-0.133984	-0.785109	-0.824065	-1.04792	0.305893	0.0546328	-0.576315	0.292231	0.0799039	-0.434321	0.16275	-0.60019
PTR2	SP_51_H7	-0.617803	0.130329	0.407549	-0.80034	-1.91361	0.10825	-0.224626	-0.853467	-1.15266	-0.13269	-0.699784	-1.54918	NaN	0.0815099
SPBC27B12.03C	SP_04_A12	-0.243684	-0.490928	-0.123371	0.26236	-0.356239	-0.654522	0.188671	-0.124426	-0.551082	0.0161876	-0.229304	-0.129057	-0.119783	-0.124493
RPL15-2	SP_04_B10	-0.312905	0.0778946	-0.255035	0.342536	0.0977163	-0.00341526	0.251375	-0.238708	-0.0900833	0.283271	-0.00445034	-0.108149	0.317265	0.0810771
SPAC1952.04C	SP_46_B3	0.11504	-0.438472	-0.242862	-1.00536	-0.51537	-0.540341	-0.0107928	-0.0220145	0.261188	-0.136693	0.181633	0.281131	0.00272083	-0.383739
SPAC926.06C	SP_21_G9	-0.258058	0.101056	0.204017	-0.673021	-0.667824	-0.691241	0.229549	0.010413	-0.265739	0.251044	-0.184278	-0.383629	0.319477	-0.352168
SPCC4G3.12C	SP_16_G4	0.0155335	-0.0762032	0.135632	-0.0477702	-0.14917	0.0420923	0.299607	-0.150639	-0.00603036	0.314746	0.0713144	0.0290098	NaN!	0.132027
PEP12	SP_40_C6	-0.0169747	-0.181277	0.400665	0.0196511	0.0812732	0.750391	0.0844292	0.219422	0.00205869	0.0495932	0.245264	0.174924	-0.327264	0.14462
ABP2	SP_10_G2	0.0382895	1.51386	1.23979	-0.599319	-0.242769	0.701783	-0.183215	-0.126195	-0.696333	0.133292	0.110307	-0.435563	-0.477586	1.43126
SPBC409.13	SP_22_A5	-0.653034	-0.270903	-0.935495	-0.33631	-0.826539	-0.996807	0.209817	-0.100745	-0.0163049	0.0521693	-0.136159	-0.172704	0.237016	0.173758
SPBC776.14	SP_09_E7	0.618864	-0.185306	-0.404175	-0.42758	0.0510998	0.27612	-0.36051	0.135653	0.0278057	-0.059418	-0.16434	-0.0954218	-0.0395477	0.057389
SPAC12G12.15	SP_10_D11	-0.162673	-0.0625199	-0.0241803	0.339103	-0.215936	-0.00896103	0.0961394	-0.137686	0.0258437	0.0680155	-0.108297	0.00107519	0.0703102	-0.16535
COX4	SP_29_A5	0.0571172	0.206331	0.540507	-0.126553	0.06089	-0.386182	0.243442	0.40677	0.0270094	0.227427	-0.209332	-0.0509533	NaN	-0.0619202
SPAC31G5.19	SP_11_H2	-0.0425802	0.0995607	-0.32704	0.125207	0.0368802	0.632891	-0.0404953	0.0211385	0.0891372	-0.0483499	-0.14286	-0.186308	-0.072332	0.0787833
MISC_RNA2430	SP_09_A8	0.227704	0.37526	0.397846	-0.312534	0.32264	0.259553	0.109059	0.731036	0.379928	0.143505	0.944616	0.356416	NaN	0.18284
HXK2	SP_53_F11	0.11935	0.332754	0.332992	-0.360112	-0.149864	0.326073	0.0366403	-0.188234	-0.0577495	-0.040257	-0.2104	-0.128765	0.30653	-0.149512
SPAC25B8.05	SP_37_D12	0.336885	-0.0527218	0.0381111	0.133072	0.378023	0.25248	-0.0385462	-0.00895264	-0.0584909	0.0973406	-0.0230375	-0.236973	0.201632	0.00794351
SPCC1020.08	SP_33_E7	-0.125663	0.149392	0.313541	0.649555	0.669246	0.230733	0.0823473	-0.242607	-0.1862	0.155914	-0.186033	-0.501612	-0.214403	0.0575557
SPAPB21F2.03	SP_18_A10	0.249474	-0.166732	-0.144639	0.082241	0.701713	0.266275	0.192307	0.0617541	0.0390884	0.189306	0.0118547	0.0737261	-0.0830813	0.266724
SPAC26H5.04	SP_36_E6	0.184227	-0.116967	0.475745	-0.379005	-0.307748	0.478976	-0.15495	0.245225	-0.0313813	0.0282331	-0.0802087	-0.0146213	-0.485379	0.0555871
SPAC22G7.02	SP_36_F4	0.0511831	0.335274	0.711332	0.180433	0.30222	0.46868	-0.0374191	0.0949706	0.179223	0.0107373	-0.0192026	0.278198	-0.131276	0.332175
DMC1	SP_13_C4	-0.34589	0.146914	0.267017	0.967564	0.351529	-0.851577	0.446763	-0.499043	0.324116	0.188795	-0.159284	0.624163	0.0228263	-0.197406
SPAC2C4.09	SP_16_E1	-0.48608	-0.0719036	0.115476	0.781003	0.110345	0.0215828	0.1418	0.203405	0.216692	0.181122	-0.147865	0.0416425	0.0874397	-0.00659139
SPAC1687.16C	SP_17_D12	0.273014	-0.0613382	0.0437607	-1.6018	-0.969219	0.222639	-0.385616	-0.539935	-0.597187	-0.27868	-0.310781	-0.197607	1.09348	-0.350498
SPAC3H8.07C	SP_16_A6	0.0744296	0.0485028	-0.0317214	-0.116427	0.0231568	0.258024	0.0113751	0.0203181	-0.012207	0.105567	-0.0278923	-0.155758	0.349634	-0.0489544
SP-SNR54B-SNO	SP_23_A1	-0.122593	0.0296183	-0.225361	-0.197573	-0.237498	-0.641936	-0.0773981	0.0747558	-0.00921944	-0.0650556	0.144781	-0.306464	NaN	0.111433
SPBP35G2.04C	SP_34_F8	-0.00285991	0.0582035	0.0838209	0.15269	0.284118	0.126936	-0.0350018	-0.417325	0.0479441	0.015047	-0.322628	0.370977	0.185559	0.257274
SPAC1F5.06	SP_43_H6	0.104748	0.0776239	0.0421198	0.306793	0.139713	1.13676	-0.0823222	0.219186	-0.013612	0.0132361	0.390303	-0.332907	0.310024	-0.104964
FBA1	SP_53_D11	-0.022379	0.0552121	-0.235064	-0.404224	-0.429831	0.416975	0.097198	0.259494	0.216976	-0.084005	0.536777	0.0183392	0.529295	-0.200956
SPAC1F12.04C	SP_32_A11	-0.166789	-0.122652	-0.78728	-0.0839374	-0.285813	-0.776023	0.122361	0.568473	-0.0695071	0.265126	0.28	0.101579	0.306897	-0.105957
SPCC830.05C	SP_41_C4	0.006223	0.0953948	0.176539	-0.266754	-0.033347	-0.192867	0.167983	0.0606587	-0.0328297	0.121601	0.173571	-0.127662	-0.349983	-0.236466
SPAC1399.04C	SP_43_C6	-1.71688	0.613573	0.657404	0.981737	-1.00173	-1.72033	0.318761	-0.0803289	-0.152878	0.154505	0.000438891	-0.224371	0.420851	-0.0472503
SPCC584.02	SP_47_B12	0.110542	-0.176318	0.154202	0.805263	0.402052	0.0762482	0.568798	-0.232051	-0.262821	0.508315	-0.125075	-0.355764	-0.117551	0.336884
SPBC1604.12	SP_35_F12	-0.299573	-0.0374741	-0.0330411	-0.44588	-0.641798	-0.0978061	-0.0144625	0.155464	0.0568511	0.0290038	0.144934	0.0379977	0.0380743	-0.361333
CDC27	SP_27_D9	-0.0807	-0.188654	-0.222817	0.474439	0.226048	0.240707	-0.0330037	0.0685438	-0.102196	0.0246271	-0.133935	-0.0154596	0.327548	0.195386
BTF3	SP_53_B10	-0.121032	-0.0419995	-0.0860184	-0.487186	-0.613542	-0.159727	-0.0929909	-0.0691708	0.0302369	-0.0469434	0.114403	0.0146594	0.505252	-0.256997
SPBC4F6.07C	SP_13_D7	0.325007	0.0492549	0.16502	-0.536959	-0.298862	0.184286	-0.606009	0.14964	0.00959253	-0.341913	0.117884	-0.232647	-0.0574018	-0.00591124
SPCC1620.03	SP_36_A11	0.078704	-0.331923	-0.310828	-0.044579	0.0696845	2.47e-05	0.058367	0.188681	0.139926	0.0223334	-0.0941216	0.606383	-0.523189	-0.129508
HXK1	SP_51_H9	-0.651659	-0.288956	-0.373662	-1.11734	-1.64472	-1.12424	-0.124358	-0.1022	0.472621	-0.14053	-0.057635	0.328843	-0.288376	-0.425671
SPAC7D4.11C	SP_27_G3	0.350729	-0.42437	-0.450821	0.689447	0.89129	0.878205	0.0137539	0.164896	0.637644	-0.00655251	-0.186129	0.523907	0.440044	0.129101
SPBP8B7.28C	SP_30_B7	0.482965	-0.558752	-0.53497	0.843664	1.42955	1.24786	0.0368081	0.011979	0.212664	0.0254939	-0.101351	0.345647	0.200927	0.0045162
SPBC646.15C	SP_44_D5	0.171582	-0.254558	-0.480588	0.22766	0.407236	-0.196493	0.235498	-0.447664	-0.246997	0.0911635	-0.227461	-0.141429	0.00964671	-0.00384556
SPAP8A3.11C	SP_16_G7	0.238579	-0.107895	-0.449169	1.14832	1.40133	1.04125	-0.171692	0.503245	0.275911	0.0549463	-0.0227585	0.156556	0.295559	1.35448
SPCC553.09C	SP_14_F1	-0.143731	-0.0819095	-0.416465	-0.400344	-0.135643	-0.476315	-0.0855809	-0.0855818	-0.338771	-0.0987998	0.102885	-0.211978	0.0132159	0.0253405
SPAC1705.02	SP_27_B1	1.54214	-0.38134	-0.8745	0.610406	2.37309	1.57402	-0.0700724	-0.0837051	-0.335558	0.186232	-0.0801001	-0.232804	NaN!	-0.00944168
SPAP8A3.13C	SP_12_H3	-0.309972	0.274481	0.0927847	-0.557352	-0.661555	-0.483081	-0.301044	-0.136371	0.427607	-0.149806	0.0258595	0.289678	0.0524152	0.153621
SPAC17G6.07C	SP_25_B8	0.313785	0.179637	0.129294	0.308681	0.572547	0.695821	-0.0338837	0.160705	0.344674	0.0342166	-0.133875	0.262083	0.499232	-0.132684
SPCC622.14	SP_20_F5	-0.108751	0.140887	0.0660379	-0.252238	-0.169507	0.0261748	0.367291	-0.0184016	-0.343709	0.408134	0.0320278	-0.207899	0.203168	0.200976
klp1	SP_01_F10	-0.160373	0.075447	0.19261	0.327354	-0.0326074	-0.0606984	-0.144149	0.406087	-0.246105	-0.208419	0.561347	-0.194136	NaN	-0.221428
FIM1	SP_15_E2	0.122389	-0.0383882	0.584789	-0.460608	-0.522155	-0.170521	-0.075655	0.0320759	-0.0898036	-0.14818	-0.0889076	0.0580639	-0.281702	-0.434474
SPCC553.11C	SP_41_B3	-0.446981	0.242642	0.327665	-0.250692	-0.315469	-0.469929	0.119539	-0.175795	-0.295604	0.045955	-0.240619	-0.22022	0.272928	0.13829
SPBC17G9.03C	SP_52_F4	-0.391442	-0.141849	-0.321213	-0.107712	-0.770936	-0.913984	-0.320551	-0.182321	-0.365967	-0.200226	-0.201	-0.606534	0.0536792	-0.371753
SPBC31F10.12	SP_26_F8	-0.106241	0.108744	-0.151524	-0.0323297	0.0921797	-0.0779025	0.0413121	-0.0724364	0.186271	0.0514188	-0.0592614	0.177675	0.533861	-0.0245978
SPAC227.08C	SP_18_C6	0.192336	-0.151348	-0.295095	0.517206	0.823623	0.343884	-0.0393062	0.16742	0.20949	-0.12748	0.233343	0.149076	-0.130541	0.247242
VMA1	SP_26_F9	-0.377431	-0.0344449	-0.0435661	0.302441	-0.387547	-0.236908	0.159505	-0.220535	-0.195537	0.0610635	-0.358838	-0.0744382	0.209216	-0.320925
SPBC14F5.11C	SP_05_E10	-0.165826	0.0339786	0.39679	0.520288	0.234764	0.545821	-0.085973	-0.0858633	0.190497	-0.0757967	-0.0482472	-0.0699838	-0.312166	0.130877
SPBC21B10.11	SP_01_B1	0.419569	-0.02138	0.0967358	-0.126184	0.327251	0.220305	0.174334	-0.0545818	-0.178009	-0.254482	0.163723	0.407728	-0.46811	0.529485
RAD50	SP_12_G3	-0.179737	-0.0105709	0.00208697	0.846282	0.797267	0.574356	0.0451816	-0.0219807	-0.38779	0.146726	-0.282692	-0.263747	NaN	-0.0215736
SPBC3D6.11C	SP_03_E5	0.536062	-0.247799	-0.302835	-0.0530993	0.504201	0.101899	0.421919	-0.142295	-0.0552212	0.347913	-0.0106258	0.100939	-0.127792	0.0662182
CID2	SP_14_A8	0.335765	-0.123628	-0.373182	0.198621	0.591474	0.597434	-0.0460714	-0.167387	0.297297	0.034843	0.0255437	0.414359	0.203984	0.134094
SPBPB7E8.03	SP_32_H11	-0.203629	0.121438	-0.195612	-0.626441	-0.657534	-0.709794	-0.101969	-0.117343	-0.310714	-0.0517894	0.0938532	-0.293131	0.176594	0.0246978
SPBC13A2.02	SP_04_B6	0.00632414	-0.092108	0.253697	0.289666	0.0628607	0.264983	0.334708	-0.00943584	-0.264577	0.419202	-0.113795	-0.698243	0.294675	-0.131184
SPAC1782.08C	SP_40_H5	0.0445513	-0.00467774	0.000907465	0.579969	0.784376	0.636589	-0.14601	0.113508	-0.0166359	-0.0329339	0.530325	-0.357359	0.17142	-0.126482
GAF2	SP_35_E5	-0.69411	-0.103039	-0.297905	-0.226924	-0.908995	-1.10891	-0.140058	0.280521	-2.9107	0.0617178	0.0400614	-0.861901	-0.0688239	-0.294547
SPBC30B4.03C	SP_20_C3	-0.166729	0.0427906	0.177711	-0.231351	-0.0761444	-0.168932	0.224896	-0.0811527	0.0400051	0.0838777	-0.0452667	0.119814	NaN!	0.016625
SPAPJ696.02	SP_23_D6	0.0310246	0.0895279	1.13597	-0.281282	-0.320189	0.191781	0.372843	0.0709223	0.217045	0.0715242	-0.0686868	0.210958	-0.357092	0.0472736
SPBC1198.01	SP_10_H11	-0.0358954	0.0513449	0.900824	0.413457	0.568825	0.451456	-0.0666242	0.0168273	-0.0475865	-0.129296	0.0893281	-0.0664288	-3.53379	0.613151
SPCC18B5.10C	SP_33_E5	0.154685	-0.177062	-0.0452888	0.103942	0.180056	-0.069619	0.167166	-0.00958913	-0.0398227	0.0843102	0.016982	0.0415061	-0.193735	0.00181357
SPCC553.01C	SP_10_C8	0.28456	0.173143	0.336578	-0.0981573	0.115243	-0.0878	-0.0937578	0.069469	0.659606	0.0173015	0.0591256	0.341609	0.0799696	-0.0227656
ATP15	SP_16_B2	0.0015665	0.283371	0.412696	0.377897	0.273624	0.207077	0.0556996	-0.0414366	0.20896	0.0780197	-0.0961925	0.405428	0.00589665	-0.0146597
SPBC244.02C	SP_24_H2	-0.346713	0.289146	0.0176583	0.988379	0.646326	0.603682	0.0853249	-0.0951969	-0.0736169	0.100004	-0.272248	-0.0978893	-0.043436	0.454857
SPAC6C3.01C	SP_04_G7	-0.761574	0.121985	-0.345169	-0.240272	-1.08497	-0.591363	-0.457412	0.0595814	-0.33105	-0.492923	0.0460704	-0.200515	1.34529	0.125876
SPBC365.11	SP_41_E7	0.0732914	0.0381833	-0.234183	0.586161	0.493527	0.404895	-0.293569	0.070142	0.127838	-0.0588823	-0.0919712	-0.00398565	-0.112641	0.0623522
TIF45	SP_15_E9	0.233534	-0.050003	-0.181505	-0.424832	-0.256571	-0.187877	-0.275185	0.192442	0.0947418	-0.0383414	0.131318	0.0845435	0.401994	-0.157253
sme1	SP_01_B2	0.0644066	-0.304533	-0.282308	-0.198626	-0.0544718	0.25401	-0.279116	-0.0556289	0.102528	-0.222941	0.0471894	0.102856	0.222059	-0.0268801
SPAC1F3.10C	SP_27_G8	0.437973	-0.325298	-0.538065	0.201575	0.422071	-0.0140084	0.00570381	-0.427985	-0.0319514	-0.0834671	-0.2771	-0.143891	-0.382409	-0.0847133
SPCC830.09C	SP_48_A5	0.362298	0.179102	0.226488	-0.000434363	0.384628	0.384079	0.252592	-0.157232	-0.303683	0.0874798	-0.0874673	0.412821	0.156238	-0.087214
SPBC646.17C	SP_13_F10	0.0105595	0.0537902	0.318109	2.44657	1.94101	1.92351	0.640116	2.11692	1.95719	-0.0865863	1.76633	1.8784	1.54837	0.249713
RPL24-2	SP_30_A5	0.19592	0.428557	0.648832	0.18018	0.312809	0.309338	-0.214935	0.116102	0.333664	-0.260548	0.0324066	0.463113	0.480195	0.0515628
SP-SNR51B-SNO	SP_27_A1	-0.230308	0.229848	0.295867	0.0913486	-0.125184	1.92785	0.188561	-0.434817	-0.22104	-0.0756973	0.0730543	-0.410587	NaN	0.17414
SPAC26A3.17C	SP_33_D4	0.139285	-0.068744	-0.393375	-0.191509	-0.388587	-0.724947	0.0242303	0.0236316	-0.278763	0.0771343	-0.047301	-0.222972	0.374365	-0.225371
MAP3	SP_40_G8	0.155611	0.133607	-0.0887545	0.442837	0.693558	0.510117	-0.257547	-0.020143	0.407622	-0.162222	-0.00999998	0.0562735	NaN	0.00482741
SPBC25B2.06C	SP_29_C11	0.636052	0.259561	-0.359139	-0.273113	0.366046	0.279774	-0.0825499	0.01625	0.00154003	0.0158277	-0.267397	0.122441	0.448877	-0.0287993
2008-09-11	SP_41_D9	0.0830996	0.0756768	-0.393654	-0.354567	-0.272359	-0.159028	-0.130685	0.0571028	0.0410726	-0.00734341	-0.196895	0.0674587	-0.493475	-0.113532
SPCC1795.09	SP_18_E9	-0.340685	0.0687637	0.0212826	-0.54368	-0.850508	-0.262775	0.359919	-0.013579	0.400889	0.160686	-0.208364	0.160489	-0.407479	-0.0624505
CCT8	SP_13_E11	0.0815216	-0.0850996	-0.159999	0.0697327	-0.0892901	0.235794	-0.25184	0.0968633	0.310352	-0.0738254	0.0594046	0.329088	0.294351	0.141615
SPBC1778.08C	SP_29_C1	-0.0873184	-0.050779	-0.106628	0.31479	0.000997871	-0.213657	0.211909	-0.107346	0.000576616	0.119922	-0.0797698	0.0306974	0.0359486	-0.354538
SPBC19C2.11c	SP_01_G6	-0.50605	0.263133	0.413279	0.179296	-0.341567	-0.247947	0.175584	-0.128722	-0.0386973	0.0343922	-0.114666	0.0476587	-1.57641	-0.205165
SAK1	SP_31_G6	-0.165553	0.197393	0.640078	-0.540371	-0.634766	-0.364056	0.0452421	0.180212	-0.0168609	0.101935	0.28308	-0.236091	-0.649805	0.175986
SPAC328.02	SP_36_H1	-0.105244	0.0577002	-0.0606104	1.14806	0.794667	1.09397	-0.436866	0.404836	0.221223	-0.327204	0.247444	0.182753	-0.558491	0.217317
UBC1	SP_13_C1	-0.52569	0.25582	-0.149802	-0.214563	-0.705853	-0.413927	-0.253648	0.17589	-0.047208	-0.05075	0.0464697	0.0186339	-0.35661	-0.13774
SPAC17H9.05	SP_24_H5	0.766646	0.3466	-0.00856944	-0.00922102	1.19978	0.708335	-0.331177	-0.0875235	-0.0618919	-0.106885	-0.314324	-0.077145	0.105425	0.387109
SPBC31F10.14C	SP_31_F6	-0.0535212	0.262924	0.186811	0.397985	-0.0106223	0.43559	-0.343685	0.138886	-0.117551	-0.254982	-0.0928095	0.00113328	NaN!	0.0339628
SPBC839.12	SP_12_D1	0.524668	0.332352	0.819594	0.0476244	0.0843467	0.563835	0.0599886	-0.117461	0.287494	0.204512	0.0202737	0.449464	0.174168	0.303138
SPCC1322.10	SP_51_E8	0.203775	0.262387	1.51247	-2.43999	-1.54211	-0.154175	0.1778	0.380044	0.515077	0.0780563	0.30281	0.851214	0.196841	0.1609
SPAC186.02C	SP_15_E10	-0.107228	-0.0312476	1.0178	-0.515735	-0.159901	-1.08494	-0.497438	-0.0123727	0.38514	-0.497264	0.662539	0.19071	NaN!	-0.470065
SPBC609.03	SP_06_D8	0.0702637	-0.160665	0.0655513	0.880183	0.720856	0.801115	0.202526	-0.129465	0.133489	0.0601941	0.0164712	0.0372615	-0.881923	-0.00453886
SPAC22E12.08	SP_29_B2	0.156343	0.0593824	-0.057324	-0.62782	-0.240157	-0.860265	-0.303562	0.104043	0.192695	-0.180166	-0.048117	0.187573	0.0388225	-0.146261
MED7	SP_10_C5	-0.14069	-0.0934411	-0.362305	-0.650582	-0.708439	-0.0472592	-0.263503	0.257616	-0.199453	-0.154947	0.0711018	-0.144756	0.288838	0.0760234
SPCC965.12	SP_10_F11	-0.419947	0.641027	-0.0669438	0.447871	0.032572	-0.830797	-0.471653	-0.0219295	-0.36616	-0.400666	-0.167348	-0.400143	-0.051551	-0.152969
SPAC17A5.12	SP_46_H10	0.046345	-0.0244432	0.236802	0.0716525	0.259422	0.315913	-0.111318	0.0512281	-0.304054	-0.112175	-0.145749	-0.248321	-0.0178783	-0.042007
DBP2	SP_23_H12	-0.059491	0.586371	1.45158	1.34337	1.39318	1.01884	0.361136	0.773238	0.546201	0.287293	1.06446	0.358218	0.367052	0.492931
SPAC2F7.05C	SP_36_H2	0.35393	0.530617	0.530622	0.547942	0.942096	1.01959	0.341576	-0.177217	-0.218503	0.448159	-0.255613	-0.226922	-0.280653	0.766597
SPCC1682.06	SP_26_F1	-0.267089	0.275231	0.0884396	0.0979523	-0.0795671	0.201529	-0.173946	0.0381333	0.0156934	-0.0509543	-0.0968152	0.443815	0.132762	0.0683753
SPAC23D3.14C	SP_08_E1	-0.0256432	0.378017	0.563244	-0.458499	0.00763064	-0.30051	0.0194699	0.12677	0.20109	0.0608134	0.0675406	0.621433	-0.289837	0.238912
NaN	SSSDNA_1	NaN	-0.471639	-0.602773	NaN!	-1.29282	-0.831251	-0.19045	-0.145197	-0.274225	-0.404774	0.640479	-0.339449	NaN	-0.313262
RPS8-2	SP_24_A8	-0.0813742	-0.117197	-0.127681	0.18922	0.0742567	0.369595	0.015371	0.208204	-0.128981	0.0724451	0.141755	-0.108912	0.382024	0.0399359
RPN5-B	SP_29_D3	-0.324618	0.0729215	0.448466	1.01238	0.348514	0.973691	-0.0599752	-0.0426828	0.237336	-0.0905606	-0.2389	0.152257	0.433034	0.301858
MDM12	SP_04_D1	0.57296	0.0294124	-0.0887732	-0.111174	0.605245	0.166967	0.000384599	0.0468858	-0.573868	-0.0134948	0.119091	-0.0226909	-0.0529578	0.163112
SPBC1652.01	SP_30_H11	-0.508348	0.0186388	0.219599	0.485712	0.0887923	-0.566905	0.675378	0.166151	0.143728	0.264067	0.28037	0.212466	-0.200501	0.0463674
SPBC11B10.05C	SP_75_B6	-0.253141	0.199714	-0.20865	-0.16228	-0.331754	-0.56242	-0.0703631	0.139905	0.132553	0.530997	0.0393918	0.381348	NaN	-0.0272044
SPCC1795.04C	SP_21_E4	0.145256	0.017447	0.410791	-0.05993	0.115705	0.333552	0.133042	-0.0633248	-0.0939662	0.0951114	-0.0502096	0.209676	0.31236	0.0990507
UNG1	SP_13_D11	0.0641652	-0.158229	-0.245071	0.0570552	0.235014	-0.484265	0.185999	-0.100785	0.101142	0.110808	0.0852986	0.152979	0.248084	0.225245
SPCC188.08C	SP_19_H3	-0.0958455	0.327439	-0.11549	0.268072	0.235699	0.457319	0.234648	0.0289072	-0.14169	0.175849	0.0542099	-0.382628	-0.505547	0.10617
SPAC328.06	SP_32_H7	-0.178027	-0.0712963	0.0304158	0.194316	-0.0274962	0.440508	-0.132944	0.168175	-0.18981	0.0601599	-0.0799146	-0.17777	0.0901605	0.157196
SPAC24C9.12C	SP_53_F7	-0.118774	-0.235605	0.144761	-0.0948752	-0.128522	-0.179971	-0.192342	0.264393	-0.0834114	-0.159327	0.452835	0.141597	0.806235	-0.291506
MSH6	SP_33_G12	0.516943	-0.325667	0.118841	0.377169	0.921076	1.04336	-0.04324	0.224003	1.24155	-0.131287	0.174348	1.06167	-0.0531123	0.377521
SPBC19C2.15c	SP_01_A10	-0.186208	-0.427173	-1.78578	0.115263	-0.0978747	-0.525726	0.150945	-0.247173	-0.0830923	0.0548061	-0.109967	0.0485003	0.291615	-0.149582
SOU1	SP_51_F7	-0.716841	-0.260932	-2.44432	-1.43176	-2.02809	-2.54711	-0.429524	-0.535357	-1.21156	-0.364652	-0.328165	-0.815521	NaN	-1.44296
SPAC6F6.09	SP_14_A4	-0.209763	-0.0736233	-0.00624046	-0.144449	-0.148734	-0.183819	0.143209	-0.151248	0.0850016	0.343364	0.050518	0.150649	0.178294	-0.335581
SPAC13G6.11C	SP_14_E11	0.0190839	-0.0653228	-0.316396	-0.211868	-0.320476	-0.647882	-0.365336	0.0135063	-0.00232548	-0.283687	-0.275026	-0.172199	NaN	-0.287082
CGS2	SP_31_G11	-0.461656	0.0201945	0.207167	-0.378216	-0.66824	-0.58067	0.134006	-0.246566	-0.287654	0.0316488	-0.0585144	-0.219335	-0.586621	-0.147381
SPBC23E6.06C	SP_23_B11	-0.422586	-0.283727	-0.422221	0.531507	-0.158891	-0.332817	-0.0564865	0.187168	0.0761199	-0.041665	-0.0565528	0.12034	0.445587	-0.0609783
SPBC3D6.02	SP_53_E4	0.377504	0.245497	0.046958	-0.95421	-0.321022	0.186377	0.410845	-0.129396	-0.405346	0.112344	-0.0128965	-0.131661	-0.099843	0.671395
MSH1	SP_45_G12	0.638516	0.0694469	-0.237723	0.257781	0.805411	0.95472	0.429951	0.209865	0.185293	0.22553	0.129493	0.123317	0.478702	0.0579262
SPBC1709.12	SP_37_D6	0.0152308	0.513266	0.75932	-1.10744	-0.703682	0.0568093	0.303255	0.0189336	0.0914777	0.0717079	0.0662729	0.432587	0.323868	0.114772
CHS5	SP_14_G1	-0.102502	-0.0374805	0.312687	0.498172	-0.0564412	0.678453	-0.577773	0.162769	0.23866	-0.488003	-0.275325	0.435187	NaN	-0.108898
SPAC139.05	SP_18_C1	0.209211	-0.0713322	0.890213	0.497004	0.826749	0.371778	-0.853349	0.310532	-0.285573	-0.979995	0.920348	-0.0687225	-2.68574	-0.0571796
ENG1	SP_18_G12	-0.469878	0.568043	1.32648	-0.297938	-0.333727	-0.615769	-0.0856082	-1.23392	0.14871	0.065602	-1.1049	0.242488	-0.113643	0.424579
MDE7	SP_10_H9	0.626638	-0.474149	0.622269	0.325904	1.26037	0.402704	-0.0310228	0.0338026	-1.09697	-0.0728	0.446615	-0.235956	-0.272222	1.01993
SPBC1198.10C	SP_43_G6	0.531429	0.217899	0.613846	0.191054	0.764517	0.582091	0.0236005	-0.107777	0.339863	-0.00811104	0.0438276	0.176157	0.181569	0.168823
SPAC4D7.11	SP_41_D7	0.281823	-0.113924	-0.420783	-0.212998	0.00324183	-0.222548	0.0650942	-0.0451116	0.310218	0.00481828	-0.0454716	0.211378	-0.036689	-0.254079
SPAC56E4.01C	SP_29_D5	0.251512	-0.110343	-0.290551	-0.107515	-0.0474367	0.0930249	0.138912	0.131112	-0.112104	0.122593	-0.00600886	-0.123588	-0.0133714	-0.118349
SPBC3B9.03	SP_42_G3	-0.137737	-0.0309267	-0.373653	-0.13772	0.183471	0.0626009	0.336379	-0.0693822	-0.214168	0.274208	-0.0439499	0.124894	0.0290855	0.0698759
UBA3	SP_21_H5	0.813521	-0.204072	-0.13093	0.00398003	0.74601	0.612398	0.511539	-0.205887	-0.126642	0.453912	-0.125092	-0.0992065	0.240009	0.414217
SPAC3G9.04	SP_14_A11	-0.0195235	-0.216359	-0.176933	-0.286893	-0.278071	-0.0526437	-0.176651	0.169154	0.525369	-0.0023186	0.0305623	0.509097	0.0236052	-0.0542657
SPBC23G7.14	SP_16_A4	-0.189766	0.387719	-0.650231	0.0349495	-0.43023	-0.104121	0.106566	-0.186944	-0.0344838	0.0912485	0.271804	0.0536517	0.0731171	-0.161938
SPAC18B11.09C	SP_38_D11	-0.348018	0.394809	0.628234	0.730536	0.600621	0.402058	0.00310652	-0.00108164	-0.499815	0.0236758	-0.0586533	-0.54926	-0.176596	0.0683948
SPAP27G11.13C	SP_42_A1	-0.252563	0.777334	0.291024	-0.0626824	-0.346328	0.253277	-0.0825988	-0.25223	0.0876557	0.0462878	-0.095696	0.00639667	0.369397	-0.0761153
SPAC589.07C	SP_36_C12	0.590309	-0.167394	-0.0382658	0.367244	0.979581	0.0520024	0.00958415	0.031204	-0.10973	-0.0114807	0.160491	-0.197994	NaN!	0.0229622
SPAC11E3.12	SP_21_C7	0.249096	0.0687488	0.0673397	0.146883	0.402998	-0.273631	0.130022	0.110123	0.158485	0.054127	0.114874	0.293949	0.134802	0.0696812
SPCC550.11	SP_22_E6	-0.0299185	-0.0493741	-0.758558	-0.0119212	-0.0856414	-0.10546	0.246687	-0.550212	-0.727786	0.242867	-0.374906	-0.816966	-0.347126	-0.133452
GHT2	SP_52_E4	0.298944	-0.0263572	0.0945129	0.557525	-0.0338445	-0.2807	0.125772	0.208263	0.0288341	0.0701231	0.0175757	-0.322741	-0.19351	0.614841
REC15	SP_41_D8	0.423333	0.12804	0.789731	0.432723	0.9094	1.84816	0.0540259	0.0997112	-0.147533	-0.448047	-0.0193832	-0.336816	-0.0587943	1.46414
MRNA3358474	SP_37_A1	-0.0654355	-0.32482	-0.222118	-0.157288	-0.240397	0.192557	-1.52133	0.462473	0.413514	-1.03829	0.228932	0.639539	-0.385766	-0.0772692
ISU1	SP_29_B8	0.460423	-0.0850115	-0.056709	0.407678	1.09025	0.0897184	0.6574	-0.187527	-0.668729	0.285359	-0.0970622	0.320924	-2.0539	0.305917
SPBPB10D8.06C	SP_47_E11	-0.682912	0.343832	0.367521	2.10468	1.5947	0.758011	0.17625	-0.149951	-0.534115	0.3703	0.00478263	-0.434484	0.00231901	0.820254
PCT1	SP_14_D11	-0.199535	0.123462	0.016943	-0.211622	-0.180991	-0.50435	0.0834451	-0.0701588	0.0392352	0.0258656	0.165944	0.338839	-0.101103	-0.0336803
SPAC11H11.01	SP_40_E9	0.250584	-0.0711705	-0.100677	0.400726	0.513796	0.00155298	0.0278833	-0.100841	0.0667122	-0.0917493	-0.176403	-0.052018	0.132232	0.0102781
ERG28	SP_49_D11	-0.277842	0.154729	0.126476	-0.218645	-0.314658	-0.124554	-0.239965	-0.142566	0.245738	-0.241271	-0.432523	0.416269	0.352648	-0.149199
EFT2-2	SP_12_G6	0.287343	0.107439	0.11014	-0.343147	0.133057	0.0303477	-0.123175	-0.249955	-0.223191	0.0296139	-0.205776	-0.0728664	NaN	0.230292
SPAC2F3.08	SP_34_H11	-0.223184	-0.0583551	-0.30945	0.706648	0.159698	0.21289	-0.187983	0.376919	-0.141454	-0.443742	0.22653	-0.160875	-0.582707	0.278587
SPAC23A1.06c_a	SP_80_F8	0.278847	0.307628	-0.270632	-0.377506	-0.384113	-0.609631	0.137605	-0.0954031	-0.0107041	0.0717314	-0.0738285	-0.208098	-0.680716	-0.367726
TF2-7	SP_10_D9	-0.561047	0.686341	-0.447479	4.75526	3.09378	1.14951	-0.361393	0.468777	-0.724979	-0.427913	-0.509214	-0.437793	1.03942	-0.204981
SPBC365.16	SP_15_F7	-0.808853	0.279979	-0.199249	-0.0331793	-0.768125	-1.45055	0.453063	-0.106363	-0.800251	0.324989	-0.0251021	-0.880416	0.0992961	-0.432915
SPBC4.02C	SP_16_G2	-0.04248	0.206936	0.483151	-0.131203	0.0547369	0.384467	-0.420197	0.160484	0.413633	-0.233337	-0.00702436	0.340003	NaN	0.0655436
SPAC227.03C	SP_39_G1	-0.400548	0.121345	0.0670225	-0.0344471	-0.149943	-0.268693	0.358344	0.106658	0.0827402	0.165382	0.142074	0.378308	-0.410729	0.0697322
SPCC1919.08C	SP_34_B1	0.180058	-0.290379	-0.369204	-0.501284	-0.120271	0.0627782	-0.110777	-0.0484636	-0.0341861	0.00776446	0.200435	0.0169715	-0.202848	-0.344665
SPBC21C3.16C	SP_05_A3	0.209673	0.0520164	-0.114892	-0.920921	-0.472019	-0.668075	-0.025725	0.137575	-0.0684473	-0.0506647	0.209177	0.234686	-0.339422	-0.111816
SPAC144.08	SP_35_D1	0.183721	0.158907	0.288507	-0.451486	-0.638085	0.095827	-0.547567	0.153026	0.0825009	-0.292391	-0.0208009	0.0560318	-0.184588	-0.161008
SPBP8B7.15C	SP_10_A11	0.0195447	0.11763	0.446245	0.543294	0.957098	1.26488	-0.0751646	-0.330285	-0.213375	-0.154648	-0.60882	-0.373282	0.108429	0.308809
SPCC1235.07	SP_41_F7	0.44487	0.180649	0.449021	-0.118659	0.376062	1.00254	-0.129591	0.237177	0.51396	0.279326	0.185566	0.357306	0.0757866	-0.155572
SPAC1F8.06	SP_13_G9	0.125995	0.236394	0.39696	0.539274	0.478563	0.206158	0.0572731	0.025647	-0.464173	-0.00773464	-0.178972	-0.225488	1.17238	0.746348
SPCC24B10.12	SP_20_B6	0.393107	0.110055	0.232061	-0.621306	-0.121978	0.977096	-0.112778	0.260083	-0.645701	0.0566246	0.388873	0.136473	-0.192316	0.333209
SPAC17H9.06C	SP_49_F5	0.0678313	-0.0950308	0.153366	0.879473	1.1755	1.68136	-0.428253	0.0532453	0.0945042	-0.334168	-0.0704761	-0.1045	0.380455	-0.241423
SPBC530.01	SP_17_H7	-0.362492	0.12962	1.45421	0.168259	-0.518696	-0.545392	-0.197185	0.0938554	0.0577258	-0.0948674	-0.134908	-0.064774	-0.793636	-0.0687138
NaN	SP_75_D1	2.17705	0.0940284	1.18932	-1.38266	1.00789	2.32009	-1.27308	0.778361	0.966127	-1.09892	0.841999	1.57839	NaN	0.571064
SPBC713.10	SP_49_A3	0.117689	0.180497	0.137632	-0.100711	0.154615	0.611196	0.107118	-0.21939	-0.311053	0.0929161	-0.126105	-0.359755	0.245954	-0.0557146
YPT2	SP_32_C6	-0.149256	-0.0307049	0.313066	-0.103757	-0.267036	0.194248	-0.187371	0.135354	-0.128395	-0.160794	-0.176276	0.310235	-0.0160638	-0.0431013
RNA1	SP_34_F12	0.362251	-0.109009	-0.0479495	-0.547403	-0.290373	-0.172848	-0.332692	-0.0579751	-0.254158	-0.244234	-0.0702681	-0.211874	0.185197	-0.119935
SPBPB2B2.14C	SP_34_E2	-0.229792	-0.223169	0.143984	-0.603945	-0.188986	0.910783	-0.104301	0.320743	1.06275	-0.0346527	0.0460939	1.5362	-0.122804	0.39525
SPAC5D6.10C	SP_25_B4	-0.11393	0.13239	0.200149	0.656522	0.581849	0.260686	-0.0904574	0.168892	-0.31236	0.202066	-0.187274	-0.154599	-0.336418	0.032283
SPBC32F12.12C	SP_41_D1	-0.0374102	-0.0614024	0.068975	-0.276922	-0.312968	-0.0346521	0.215984	-0.176238	0.414316	0.106092	-0.0351979	0.455114	0.15869	-0.445962
SPCC320.05	SP_15_G10	-0.162976	-0.0551856	0.201188	0.632943	0.235617	-0.654665	-0.157126	0.0706773	-0.199605	-0.253888	-0.0873273	-0.326842	-0.93588	-0.351002
MEU16	SP_12_B6	0.0979931	-0.0372527	0.0360212	0.0154776	0.610477	0.90815	0.0533895	-0.0999315	0.220801	0.0952698	-0.290044	0.263088	NaN	-0.0985128
SPBC4B4.11	SP_32_B4	0.163773	-0.0689067	-0.00898426	0.135184	-0.0199078	0.140457	-0.239825	-0.0983995	0.465864	-0.222633	-0.112632	0.523778	0.191496	-0.0656405
SPAC14C4.05C	SP_19_H8	0.0333533	-0.142481	0.0160685	-0.06131	0.239929	0.940555	0.116919	0.139668	0.683563	0.031443	0.128175	0.667337	-0.233769	0.198578
SPAC4C5.01	SP_35_F6	-0.236438	-0.134643	-0.384289	0.553346	0.491687	0.0737556	-0.229455	0.0304582	0.528651	-0.204394	-0.0430422	0.277313	-0.175684	-0.0966013
SNR52	SP_29_A1	0.952027	0.0568191	0.0459227	-0.0748098	0.805206	1.36784	-0.28127	-0.672434	-0.0957706	-0.421202	-0.169546	-0.161282	NaN	-0.209818
SPAC9G1.07	SP_35_E3	0.0405391	-0.0712026	0.00369466	0.783269	-0.0403184	0.348025	0.0693878	-0.00769434	-0.13945	0.0491453	-0.0764279	0.0988654	-0.315608	0.295508
SPAC2C4.15C	SP_15_H11	0.209104	-0.326654	-0.289349	-0.057307	-0.170904	-0.190332	-0.026117	0.0930359	0.500271	-0.191081	-0.0962866	0.264116	0.142005	-0.354655
SPCC4B3.14	SP_44_B5	0.106226	-0.186699	-0.36717	0.253783	0.328172	-0.0631833	0.194732	0.124999	-0.151128	-0.151577	0.0819605	-0.230161	0.338054	-0.217582
SPCC18.16C	SP_09_A6	-0.0322603	-0.127459	-0.344242	-0.0358296	-0.0408989	-0.190923	0.155271	0.192899	0.0839002	0.0833746	0.0501696	0.348486	0.300192	-0.337246
SPAC23C11.13C	SP_26_C1	-0.216891	0.152257	0.155387	-0.100428	-0.438991	-0.306405	0.0517297	-0.24419	-0.274853	0.0947661	-0.19893	-0.224233	NaN	-0.180239
SPBC31F10.04C	SP_08_G10	-0.180312	0.373943	0.368838	0.996009	1.06516	1.13115	-0.300384	0.224691	0.183382	-0.124127	-0.0322572	0.379236	NaN!	0.390027
SPAC15F9.01C	SP_30_F8	0.32622	-0.226865	-0.340664	0.228694	0.294395	0.589196	0.00983198	-0.263017	-0.00969191	0.189556	0.159975	0.975961	-0.301337	-0.144453
SPAP11E10.01	SP_38_C12	-0.685556	-0.39747	-0.520422	0.672109	-0.184578	-0.666878	-0.206529	0.268431	-0.451717	0.0140775	-0.144379	-0.393588	0.44565	-0.347229
MDE1	SP_46_B11	0.481979	-0.318231	0.0103337	0.320993	0.610645	0.259805	0.298295	0.0586432	0.420998	0.0932189	0.0785121	0.256973	NaN!	-0.034481
SPAC6F6.10C	SP_13_C9	0.0936484	-0.0956229	0.160077	-0.117295	-0.0267596	0.0929614	0.226701	0.131116	-0.0550794	0.0461897	-0.0135013	0.0177238	-0.0121226	-0.240964
SPAC1F3.09	SP_37_C3	-0.0147253	0.0135747	-0.0432802	0.551918	0.157421	0.368483	0.175841	-0.270762	0.325609	0.0516489	-0.343411	0.110776	0.334707	0.224778
SPAC27D7.06	SP_06_H4	0.0490937	-0.125494	-0.213748	0.0017193	0.0917044	-0.38472	0.063904	-0.0682617	0.280835	0.067262	0.0229109	0.478149	0.345492	-0.156839
SPBC31E1.05	SP_03_H7	0.795218	-0.354657	-0.296257	-0.403361	0.449361	0.103388	-0.38522	0.0751892	-0.132328	-0.272979	-0.130412	-0.00941268	0.225456	-0.172786
RPS10-1	SP_52_A11	0.148916	-0.272568	-0.348407	-0.588722	-0.348261	-0.402626	-0.0473725	-0.10466	-0.174122	-0.00469856	-0.057986	-0.190974	0.548062	-0.290888
SPBPB2B2.13	SP_49_F1	0.76717	-0.263846	0.954764	0.223183	1.018	0.704984	0.189732	-0.607979	-0.226958	0.0534952	-0.699702	0.0865965	-0.270028	-0.105619
SPBP35G2.03C	SP_37_C4	-0.00753537	0.0134701	0.746913	1.58461	1.50863	2.13675	-0.560978	-0.167072	0.839217	-0.300735	-0.458061	0.471167	0.81468	0.521531
PTC1	SP_05_C2	0.262004	-0.0805825	0.260446	0.131568	0.347987	0.195067	0.338109	0.201051	-0.470988	0.294663	0.565282	-0.133287	-0.645722	0.187735
RPA12	SP_28_C7	0.257501	0.192386	-0.347917	-0.763996	-0.153653	-0.422823	-0.202	-0.0666018	0.00376579	-0.108857	-0.0449547	-0.10432	-0.0870453	-0.081174
SPAC29A4.05	SP_07_A7	0.328009	-0.202482	0.342962	-0.420751	-0.16605	0.633108	-0.12934	0.235386	0.132116	-0.0464949	-0.00578962	0.479284	0.287805	-0.254577
MAP2	SP_52_C4	-0.24842	-0.375726	-0.580483	-1.24746	-1.26243	-0.966874	-0.108669	-0.221896	0.0503388	-0.121487	0.0622202	0.174752	-0.305095	-0.473682
SPBP4H10.16C	SP_47_A12	-0.60058	-0.126026	-0.193952	0.550339	-0.388473	-0.205275	0.180747	0.125291	0.951795	0.0813882	0.135624	0.399688	-0.280047	0.0599098
EXO70	SP_08_G2	0.0408613	-0.0375793	0.0165734	0.230308	0.216828	-0.203242	0.295091	0.21158	-0.316743	0.213977	0.0552345	-0.131491	-0.0199206	-0.168051
SPCP20C8.01C	SP_25_C3	-0.258895	0.180438	-0.0990695	1.31871	0.965114	1.06772	-0.158615	0.0862582	-0.153272	-0.0239237	-0.0903544	0.0638406	-0.356782	-0.110574
FET5	SP_43_C8	-0.123554	0.193244	0.256824	-0.141142	-0.290086	-0.425353	-0.100087	-0.0828227	-0.0641528	-0.038978	-0.120538	0.04942	0.272596	0.0394461
SPCC24B10.07	SP_24_G6	-0.277899	0.0768759	0.559645	-0.024674	-0.28626	0.06537	0.253388	-0.00717598	-0.162243	0.066774	0.0585844	-0.21685	NaN!	-0.0209501
MEU5	SP_26_H5	0.28563	0.0340054	0.231337	-0.449367	-0.0702426	1.09214	0.336861	0.178019	1.95407	0.149342	0.158355	2.25123	-0.170261	-0.0261245
PRP12	SP_22_E7	0.0740002	0.0147365	-0.0280535	0.133473	0.293598	0.548146	0.132281	-0.201705	-0.216841	-0.0485521	-0.031685	-0.271706	-0.337132	-0.0178754
REC8	SP_45_H9	0.0769671	-0.206541	0.333104	2.28236	2.4716	4.249	0.0565894	2.01097	2.35894	0.0143072	1.37169	2.16336	0.803477	0.120702
pmc1	SP_01_D6	0.23073	-0.351188	0.700132	1.1058	1.39533	0.138363	-0.151324	0.313662	-0.47673	-0.571634	1.33042	-0.205342	NaN	-0.411287
MEU26	SP_19_E3	0.11534	0.214129	0.458879	-0.319956	0.227373	1.31996	0.363957	0.979013	1.55921	-0.266543	0.527	1.41665	-0.188346	0.346206
SPAPB1A11.04C	SP_17_G12	-0.121816	-0.169753	-0.269887	-0.565144	-0.600695	-0.0480021	-0.111417	-0.129682	0.0616711	0.0139865	0.000673164	0.163618	-0.255333	-0.0744159
POF11	SP_17_C9	0.231189	-0.589408	-0.505719	-0.0417167	-0.146581	-0.469552	-0.185425	0.108465	0.317965	-0.093868	0.100933	0.410914	-1.33187	-0.132035
SPBC83.17	SP_23_B4	1.28208	-0.38254	-0.282262	0.570674	1.75515	2.12813	-0.111522	0.38263	-0.184462	0.103082	0.175455	-0.388259	-0.0898194	0.711903
SPAC4G8.14C	SP_23_C11	-0.347954	-0.10707	-0.138596	0.715338	0.136524	0.0488427	0.39829	-0.0579543	0.461224	0.180168	0.186214	0.605927	-0.117284	0.0893647
SPCC18.09C	SP_48_D2	-0.12684	-0.136317	-0.221865	0.644076	0.358835	-0.167343	-0.0652928	0.172058	0.15815	-0.100777	0.0575992	0.0338451	-0.215057	-0.251992
SPAC19G12.11	SP_45_A6	0.0034442	-0.00898022	-0.349788	-0.353221	-0.138066	0.0195755	0.511424	0.102903	-0.410162	0.426923	-0.173894	-0.52532	0.0751434	-0.0150077
SPAC7D4.14C	SP_44_F9	0.0591836	-0.00687537	-0.418746	-0.581602	-0.558295	-0.111689	0.0916003	0.035691	-0.0304748	0.0770827	-0.0240435	0.20996	0.0793546	-0.0592176
SPAC56F8.06C	SP_35_F2	-4.6e-05	-0.209107	-0.401024	-0.469127	-0.223414	-0.330212	-0.0453422	0.0288517	-0.243663	-0.0968492	0.00802723	0.0238104	-0.377666	-0.442274
SPAC17G8.08C	SP_03_E10	0.151394	0.156464	0.0218633	-0.424067	-0.118852	-0.257392	-0.608716	-0.136813	0.48619	-0.248626	0.0506586	0.507981	NaN	-0.329983
SPAC16E8.01	SP_28_H7	NaN	0.185916	-0.0327456	NaN!	NaN	0.172622	-0.0237705	NaN!	-1.44694	-0.111774	-0.395347	0.599148	-0.748682	0.42729
SPBC11B10.07C	SP_09_F5	0.0420483	0.0295942	0.324971	0.0623655	0.145415	0.460095	-0.591592	0.385498	0.0949844	-0.392189	0.0802035	0.288138	-0.324439	-0.257015
SPAC23C4.19	SP_35_C5	0.192581	-0.00629638	0.0789742	0.114667	0.335418	0.315033	0.0103039	-0.106837	-0.127715	0.0315439	-0.0116733	-0.207207	-0.165351	0.0766307
SPBC36.07	SP_15_E4	0.573583	0.188562	0.00358473	-0.149559	0.36977	0.415872	-0.274194	-0.181153	0.0274655	-0.136113	-0.142648	-0.192672	-0.161253	0.281161
RPL38-1	SP_52_A2	-0.164847	-0.544545	-0.212759	-0.453453	-0.549555	-0.778865	-0.0636695	-0.130694	-0.252186	0.0645191	-0.0471585	-0.489635	0.545123	-0.714595
UBI4	SP_53_C4	0.220279	-0.345963	0.192013	1.67059	2.00027	3.3961	2.74185	3.40273	2.91565	2.51969	3.17232	3.58815	-1.2096	1.2785
RPN5-A	SP_28_D3	-0.114802	0.0906465	0.384637	0.810815	0.42719	0.9262	-0.0125268	-0.0448915	0.170357	-0.109621	-0.144329	0.139488	NaN	0.208034
APP1	SP_75_A9	0.357652	-0.753457	-0.211569	-0.904325	-0.47065	-0.570206	-0.0440318	0.147342	-0.0875653	-0.0905221	0.135787	-0.133164	NaN	0.274679
SPAC1B3.02C	SP_49_A10	-0.459442	0.334579	0.339647	-0.548272	-0.748225	0.0249739	-0.518753	0.0562359	0.291337	-0.289113	-0.260481	0.496598	0.075094	-0.248626
SPBC3B9.16C	SP_25_F6	1.06693	-0.180732	0.127845	0.122005	1.81459	1.08197	0.00837734	0.185027	0.147092	0.136509	0.386533	0.0142107	0.342375	0.181178
SPAC27E2.01	SP_43_G2	-0.0203278	-0.21903	-0.376256	-0.244094	-0.11726	-0.543347	0.223637	-0.154511	-0.163073	-0.045803	0.399715	-0.198677	0.093398	-0.175798
SPAC17H9.10C	SP_48_A8	-0.0230483	0.150766	0.171872	0.00825125	-0.0200841	0.367968	0.11604	-0.180962	-0.13443	0.0745741	-0.431352	-0.254388	0.288725	0.289421
SPAC27E2.07	SP_09_H5	-0.0702858	-0.139886	0.562282	0.0777483	-0.219922	-0.203096	0.0784432	0.236006	-0.621015	-0.512666	1.37347	-0.342547	0.126308	-0.348749
K-Domai MAT3	SP_80_G5	-0.318371	0.187252	-0.292494	-0.862722	-1.15143	-0.434105	-0.275804	0.197625	-0.188028	-0.262852	0.182528	-0.204745	NaN	-0.532248
SPAC139.02C	SP_07_B6	-0.492809	-0.643794	-1.40647	0.372436	-0.44719	-1.25537	0.389186	-0.560456	-0.810601	0.211963	-0.282727	-0.769783	0.0151045	-0.0569789
SPBC725.08	SP_32_F12	-0.111941	0.0493341	-0.364832	-0.178439	-0.273851	0.00255614	-0.097409	0.16692	-0.088612	-0.026216	0.00741893	-0.325551	0.304684	0.0710973
PYK1	SP_51_C4	0.11694	-0.118465	-0.113323	-1.21469	-0.595242	0.31007	-0.0198734	0.108578	0.290094	-0.172196	0.135057	0.259877	NaN!	-0.315525
SPCPB16A4.07C	SP_26_H12	-0.00606945	0.48001	0.305396	-0.535642	-0.290154	1.71518	0.622373	0.442713	0.611751	0.509216	0.39405	0.38974	-0.248682	0.855182
WTF15	SP_37_C7	-0.699126	0.294701	-0.00282498	-0.0817165	-0.583994	-1.14509	-0.0716538	0.164927	-0.185847	-0.130868	0.202377	-0.262484	0.189891	-0.0164715
SPBP16F5.08C	SP_43_B8	-0.160281	0.147009	-0.491702	1.0563	0.358931	-0.536411	0.235506	-0.0466671	-0.547674	0.128862	-0.1807	-0.437184	-0.239425	0.189287
ade1	SP_02_E12	-0.392656	0.038092	-0.671624	-0.1188	-0.729719	-0.850657	-0.214978	-0.344258	-0.273791	-0.136115	-0.250782	-0.471985	0.204728	-0.189904
CAD1	SP_37_E10	-0.110234	0.248856	-0.244972	0.566035	0.603901	-0.0237107	0.398544	0.290758	0.400026	0.230766	-0.00284935	-0.0489135	-1.00634	0.0895296
SPBC2G5.02C	SP_36_F3	NaN	0.22719	0.187508	NaN!	-0.123556	0.0850949	0.0862414	-0.204733	0.00999376	0.000515712	-0.147694	-0.013163	-0.474992	0.580107
SPAC1B1.02C	SP_25_F8	0.201214	-0.0565776	0.0684753	0.146472	0.457246	-0.0366118	0.0751358	-0.143406	0.0327938	0.0353049	0.00859532	0.222151	0.112714	-0.0139475
CDC20	SP_42_E11	0.247047	-0.0717247	-0.154058	0.445029	0.915394	0.774799	0.144155	-0.0584277	0.342743	-0.00420283	0.1282	0.166945	-0.0560112	0.193103
SPAC1952.14C	SP_06_A5	-0.053218	-0.171839	-0.512082	-0.0939326	-0.176743	0.181317	-0.0601279	0.150956	-0.0983794	0.188603	0.00679264	0.0676013	0.48492	0.0127463
SPCC550.14	SP_75_B1	-0.122766	-0.294454	-0.434574	0.029248	-0.452822	0.320792	-0.350382	0.136359	-0.147952	-0.199785	0.000245147	-0.165047	NaN	-0.332916
PAC1	SP_32_B5	0.774451	-0.148183	-0.168247	-0.811023	-0.0666229	0.00310662	0.193946	0.157577	-0.0721867	0.262024	-0.0979054	-0.340616	-0.365041	-0.139771
UBC16	SP_27_B12	0.370576	-0.0633408	0.158588	0.160265	0.514611	0.514801	-0.0910679	-0.323595	-0.186818	-0.119117	-0.0215536	-0.0231147	-0.093686	0.275135
SPBC8D2.11	SP_50_A3	0.0349005	-0.175797	-0.275835	0.0604558	0.33363	0.303381	0.357682	0.448486	0.683345	0.103059	0.604134	0.847766	0.244383	-0.129946
SPCC1840.04	SP_41_C9	-0.215634	-0.260415	-0.445246	0.150002	0.0504871	-0.458435	0.246441	0.0695559	-0.106816	0.196325	-0.0350603	-0.143833	-0.111025	-0.264938
CHK1	SP_38_F1	0.326456	0.0667526	-0.116345	-0.0641633	0.309893	0.497474	0.0233756	0.290764	0.173691	0.144781	0.19733	0.253559	NaN	0.235723
PEP8	SP_22_E8	0.224177	-0.00999227	-0.133977	0.203674	0.36145	0.549117	-0.189548	0.167118	0.0871031	-0.169211	-0.282228	0.57676	0.120904	-0.0513724
SPCC794.06	SP_43_A7	-0.400766	0.136812	-0.318492	-0.193206	-0.411876	-0.810421	0.247113	-0.408825	-0.473333	0.0885721	-0.043581	-0.532762	0.112344	-0.296479
SPBC1709.02C	SP_11_E5	-0.0475065	0.0568583	-0.195192	0.210885	-0.245287	-0.211904	-0.296746	0.100869	-0.416685	-0.046801	-0.301011	-0.581849	-0.0832999	-0.124349
CMK1	SP_34_D10	0.306838	-0.234296	0.0357091	-0.21789	-0.193482	0.0410242	0.0373546	0.0716405	0.0115364	0.0544323	0.126615	-0.0693826	-0.311144	-0.360989
SPBC1105.08	SP_39_E6	-0.0567528	-0.145049	-0.284172	-0.187152	-0.50792	-0.795362	0.645778	-0.493284	-0.226267	0.264793	-0.292883	-0.269602	-0.0774907	0.106487
SPAC56E4.07	SP_30_A12	0.264497	0.154566	0.164622	-0.341889	0.0391379	-0.162385	0.481067	0.0117653	-0.395579	0.367739	-0.0171144	-0.353578	0.115065	0.0435176
SPAC869.04	SP_11_B12	NaN	0.0776181	0.107982	NaN!	0.439137	-0.246762	-0.20557	0.35371	0.0160698	-0.0278339	0.125107	0.419972	-1.01976	0.264152
SPBC16A3.12C	SP_24_E10	-0.167605	-0.184338	1.03891	0.00174389	-0.0366502	0.509865	-0.118047	0.413244	0.22806	0.066258	0.313418	0.102155	0.359949	-0.242726
SPAC29A4.12C	SP_28_A8	0.103414	-0.49606	1.30582	-0.661834	0.128127	0.828932	-0.159976	-0.0395086	-0.565421	-0.167189	0.418861	-0.378698	-3.07562	0.368502
SPCC1450.16C	SP_25_C7	-0.297869	-0.0284063	0.181642	-0.199351	-0.387028	-0.247439	0.387796	-0.27437	-0.179364	0.37464	0.0621271	-0.244644	-0.513316	-0.00824445
GLN1	SP_52_C11	-1.42536	0.533372	-0.0376011	-1.16658	-2.38384	-1.60625	-0.231537	0.111121	-0.169864	-0.0647816	0.23795	-0.459719	0.830758	-0.329305
RPL29	SP_51_B2	-0.159011	-0.104551	-0.0597631	0.0707402	-0.0277592	0.172962	-0.485702	0.0293128	0.131968	-0.343781	-0.152748	-0.0652539	0.449262	-0.246946
SPAC1565.08	SP_51_G9	0.860796	-0.487168	0.0330901	-0.0498427	0.749655	0.487773	-0.221181	0.338754	0.220065	-0.203206	0.201764	0.0562679	0.0158387	-0.0797103
SPAC16A10.04	SP_24_E1	-0.214192	0.00329358	1.51878	0.40492	0.664416	0.577556	0.418134	-0.204702	-0.0856566	0.352913	-0.0958414	0.112635	-0.0664234	-0.288593
CAM1	SP_14_B4	-0.207806	0.111525	0.802057	0.195342	0.0335529	0.889668	0.511612	-0.297399	0.179339	0.381478	-0.188321	0.259277	-0.217437	0.0873662
SPAC23H4.02	SP_34_G8	-0.461092	-0.144465	0.0798435	-0.128358	-0.600699	-0.911157	0.164037	-0.120828	-0.109836	0.112704	-0.154725	0.0573258	-0.820775	-0.292036
SPBC24C6.03	SP_25_F2	-0.754001	-0.0358121	-0.185116	0.943533	-0.196449	-0.339089	0.147011	-0.00179312	0.107543	0.101895	-0.0179962	0.101975	0.0840412	-0.105529
SPCC24B10.04	SP_13_D5	0.293389	-0.190412	-0.224516	-0.108056	0.0740086	0.634139	-0.0900285	0.0220183	-0.0838833	0.012721	-0.146156	0.0427511	0.0710629	-0.0974298
SPAC222.11	SP_53_C7	-0.361936	0.0582086	-0.293879	-0.704792	-0.927129	-0.56976	0.0223977	0.0286087	-0.0421041	-0.0913367	0.0805717	-0.0385609	0.515078	-0.251246
SPAC26F1.12C	SP_09_F1	0.659299	0.0700761	-0.363903	-0.33199	0.124602	0.450842	-0.331195	-0.265376	0.177023	-0.156959	-0.128486	0.142024	-0.0517804	0.0426895
SPAC4G8.09	SP_44_H4	NaN	0.16965	-0.110555	NaN!	-0.00199848	-0.388754	0.641986	-0.362985	-0.299677	0.543729	-0.289144	-0.308565	-0.0647454	-0.0534007
RPL22	SP_53_A11	0.122185	0.171646	-0.00326122	0.336599	0.393786	0.158813	0.0161217	-0.0645493	0.0146011	0.00653884	0.007475	-0.01921	0.38221	-0.234842
SPAC2E12.01	SP_17_D5	-0.0229521	0.0540491	0.182599	0.0320577	0.227884	0.248153	0.0982298	0.0608024	-0.135788	0.0520549	0.113103	-0.200505	-0.0918058	0.212142
SPAP27G11.07C	SP_32_D3	0.0157157	-0.0519441	0.0634991	0.465606	0.369477	0.411241	0.00463724	0.237076	0.569124	0.00426666	0.0605026	0.432579	0.0646692	0.15947
VPS13B	SP_17_D3	0.0189387	0.147172	0.259435	0.788071	0.574864	0.75497	0.317327	-0.165522	0.558874	0.223509	-0.139646	0.603944	-0.523194	0.378579
SPAC14C4.08	SP_28_D6	-0.355544	0.889757	1.98421	0.516183	0.767167	0.974401	-0.156813	0.0228866	-0.141057	-0.170645	-0.0116652	-0.0688048	NaN!	0.101333
SPAPB1A11.02	SP_23_C6	-0.918938	-0.0970018	-1.06425	1.05107	-0.00558401	-2.18574	0.179903	-0.421533	-0.0610436	0.0139512	0.0303023	-0.206289	-6.44359	-0.133026
SPBC27.02C	SP_46_D8	-0.159479	0.00817204	-0.0371246	0.195716	0.204935	-0.0658525	-0.0784052	0.182607	0.36266	-0.101039	0.0902	0.32425	0.167582	-0.189326
SPBC4F6.14	SP_49_H8	0.242218	0.448926	0.434986	0.176968	0.573215	0.665399	-0.436116	-0.235112	-0.000351015	-0.184189	-0.177413	-0.104046	0.106839	0.528762
SPAC10F6.04	SP_40_A5	0.190066	-0.182634	0.279967	0.309648	0.495854	0.337023	0.211603	-0.0716511	-0.341547	0.0863345	0.0181118	-0.436498	NaN!	0.133208
SPAC22E12.11C	SP_24_C10	-0.34986	0.180827	0.390847	0.141489	-0.181698	0.672486	0.359897	-0.194671	0.0875301	0.185587	0.0115336	0.0266924	-0.753394	0.10473
SPCC297.05	SP_06_F3	-0.128592	0.161704	-0.410453	-0.146586	-0.523769	-0.672471	0.018219	-0.181872	-0.0696172	0.153782	-0.105532	-0.375518	0.122848	0.0686232
AIN1	SP_41_H11	0.413217	-0.405918	-0.057192	0.164667	0.316724	0.309647	0.126282	-0.0813859	0.283935	0.06461	0.0950454	0.490775	-0.526087	0.102779
SPCC2H8.03	SP_23_B1	-0.080521	0.341285	0.742086	0.303534	-0.442546	0.456024	0.000981399	-0.599175	-0.0997227	-0.0928959	-0.419994	-0.526441	NaN	0.256829
GRX1	SP_53_A12	0.607241	-0.163415	0.351799	0.222122	0.507335	0.885588	-0.0491613	0.15865	0.314177	-0.105115	0.178565	0.328907	-0.16591	-0.119813
SPAC13G6.06C	SP_35_F4	-0.616973	0.26836	0.141963	-0.388854	-1.17968	-0.577803	-0.00475219	0.10252	0.223654	0.103462	0.204727	0.382485	0.520484	-0.371158
SPAC23D3.03C	SP_35_A8	-0.268469	0.174403	0.313309	0.14399	0.00661656	0.177685	0.0831631	-0.118043	0.191092	-0.0372143	-0.114105	0.0803655	-0.320203	0.116394
SPAC8C9.16C	SP_50_A5	0.24677	0.212125	-0.0379182	0.485854	0.54213	-0.674919	-0.00920134	-0.277039	-0.162099	-0.0052726	-0.0607262	0.227331	0.365501	-0.203514
CKB1	SP_42_F8	-0.0173418	0.226884	0.0439967	-0.119187	0.197276	0.168166	-0.0558772	0.274081	-0.00223187	0.0901557	0.0660209	0.03297	-0.15705	0.152056
SPAC24C9.02C	SP_28_E1	-0.0310036	0.231209	0.197988	-0.0109106	-0.0699511	-0.17667	-0.443676	0.276679	0.0281904	-0.158491	0.0763212	-0.283876	-0.0424599	0.0103413
SPAC144.05	SP_04_D11	-0.106497	-0.00763222	0.077201	0.567225	0.388978	0.0467337	0.0228209	0.168557	0.145361	0.0730343	0.0546884	0.0962779	-0.237286	0.217607
SPAC21E11.07	SP_25_C12	0.0768525	-0.0587994	0.0888768	0.0154165	0.0427058	-0.875324	0.103685	-0.010049	0.433421	0.022595	-0.216824	0.474138	-0.248117	0.0382694
SPAC16C9.02C	SP_16_D5	0.119547	-0.0737083	0.136611	-0.7749	-0.555898	-0.349859	-0.00342903	-0.359734	-0.236035	0.0900702	0.0554526	-0.112217	0.240711	0.0112701
SPCC417.08	SP_52_G10	0.147916	-0.07194	0.00827556	-0.191643	0.253361	-0.0204982	-0.327309	-0.437022	-0.0423985	-0.253637	-0.225004	-0.214575	-0.0918517	0.212829
SPCC1259.02C	SP_38_F3	0.0469758	0.552298	0.0511751	-0.535025	-0.636808	-0.220215	0.511311	-0.242241	0.306664	0.27602	-0.2499	0.032215	-0.176873	-0.0926436
SPAC29A4.18	SP_39_D10	0.0886033	-0.365073	-0.2265	0.048608	-0.0676276	-0.0475859	-0.175792	-0.115539	0.106938	-0.254196	-0.0079827	0.0570618	0.19308	-0.0810608
SPO15	SP_18_F3	0.0221341	-0.0900843	0.00264372	0.483147	0.532617	0.998966	0.200118	-0.0226599	-0.193473	0.138086	-0.364834	-0.156212	0.19092	0.0538707
CDC14	SP_39_A12	0.0421872	-0.0694218	-0.185423	0.288765	0.343143	0.0786536	-0.00722065	0.0832739	0.0923243	0.143433	-0.144077	0.0505521	-0.156972	-0.0599686
SPCC285.02C	SP_27_F11	0.710525	-0.598784	-0.718256	0.622796	1.41937	0.447905	0.0892487	-0.254714	-0.534306	-0.196506	0.1755	-0.326506	0.190297	-0.657252
SPBP4H10.22c	SP_01_A11	0.197289	0.00214853	0.121404	0.0942371	0.324057	0.74019	0.0942492	0.0338663	0.00580162	0.22692	-0.21822	-0.0285742	0.360676	0.0424522
SPAC24C9.11	SP_03_H11	0.485011	-0.173906	-0.470793	-1.53478	-0.916669	-0.651186	-0.00646254	0.0510483	-0.125074	-0.0746422	0.203601	-0.0248905	0.0888122	0.125871
SPBC530.05	SP_39_H4	-0.536257	-0.152313	-0.272369	0.627247	-0.00989534	0.269196	0.0919394	-0.0769073	-0.226737	0.0790986	0.0192332	-0.455501	-0.247115	-0.187774
TMS1	SP_49_E9	0.332945	0.0875251	0.243415	1.2072	1.15112	0.0961474	0.109959	0.345427	-0.100094	-0.17429	0.910535	0.0815293	-0.147153	0.141869
SPBC725.01	SP_38_A9	-0.882856	-0.137236	-0.944313	1.11304	-0.232967	-0.963272	0.295492	-0.0752324	-0.529949	0.27312	-0.195325	-0.542909	0.289403	-0.702502
SPBC354.07C	SP_33_F1	0.06756	-0.13484	0.445605	-0.198808	-0.115121	0.394267	0.332147	-0.215265	0.15321	0.290617	0.00984525	0.00402347	-0.183568	0.171927
end3	SP_01_F5	-0.0153926	0.0492191	-0.0393071	-0.140219	0.0917089	-0.0150983	0.0543479	0.214942	0.124885	0.125538	0.315811	0.0518221	-0.472863	-0.00158669
SPAC4H3.14C	SP_38_F11	-0.211209	-0.0913578	-0.16781	0.62504	0.622972	0.748877	-0.313738	0.317939	-0.0963407	-0.288444	-0.0734156	-0.0145637	0.534782	-0.0116091
SPACUNK4.08	SP_29_H5	-0.212387	0.0916229	0.250857	-0.0843887	-0.629427	-0.193833	-0.103162	0.0162951	0.204093	-0.151105	0.0159331	0.036853	-0.0820865	0.105296
SPAC824.03C	SP_04_A10	0.167124	0.17533	-0.179903	0.0889007	0.338844	-0.338914	0.608975	-0.632756	-0.0538352	0.388837	-0.46032	-0.0823274	0.114299	-0.225648
SPCC285.03	SP_37_D1	0.147952	-0.164607	-0.0276183	0.0167949	0.0362489	-0.0648925	0.0765927	-0.214302	-0.139465	-0.0222729	-0.210908	-0.32558	NaN!	-0.265739
SPAP8A3.14C	SP_17_A7	-0.420933	0.429469	0.479309	0.602383	0.33971	0.0882767	0.0691277	-0.00264114	-0.055714	0.19888	0.0289172	-0.134722	0.195768	0.0342716
SPBC21C3.20C	SP_38_G8	-0.24149	0.00864582	0.120175	0.653231	0.282639	0.333588	-0.0645356	0.180329	0.235896	-0.0874501	0.0207078	0.237743	0.116842	0.0317797
PAK1	SP_10_F8	-0.341467	0.0257104	-0.210927	-0.251009	-0.662631	-0.485426	-0.154014	0.0629594	-0.113355	-0.147816	0.020668	-0.260429	-0.244761	0.172846
SPAC1F8.08	SP_19_B2	0.135123	0.0913343	-0.107587	-0.616514	-0.134916	-0.0844024	-0.161913	-0.0030799	-0.219439	-0.156106	0.181005	-0.0946449	-0.133691	-0.0119893
SPBC2D10.17	SP_03_H9	-0.0295498	0.300594	0.269805	0.127056	0.260087	0.0790669	0.298122	0.0806185	0.343256	0.168641	0.145755	0.199449	-0.7085	-0.300202
SPBC215.09C	SP_52_H6	NaN	-0.322538	-0.651364	NaN!	-0.688376	-0.844209	-0.211902	-0.0238457	0.121985	-0.164237	0.119783	0.113621	0.564207	-0.270701
SPCC4B3.18	SP_18_A7	0.00339856	-0.445864	-0.0613151	-0.286172	-0.467879	0.107538	0.175154	0.0286861	0.0895784	0.230255	0.0156888	0.0161852	0.273032	0.222781
RPL7A	SP_15_D11	0.105693	-0.0473074	0.157019	-0.139183	0.468762	0.463492	0.380083	-0.0682935	-0.0464528	0.237987	0.115664	-0.0500062	0.304923	0.228065
SPAC9G1.06C	SP_43_H8	-0.230942	-0.514971	-0.223636	0.0522875	-0.0664206	-0.128763	0.11584	0.0108507	-0.0405446	0.0581742	0.0877913	-0.0772309	-0.0752806	-0.05632
SPBC83.07	SP_36_F12	0.218882	-0.0255862	0.166248	-0.99923	-0.684208	-0.705371	-0.0640006	0.0876846	0.103684	-0.244376	-0.0467405	-0.00500405	-0.531252	-0.597141
SPAC222.09	SP_37_D10	-0.18803	-0.0834905	0.09495	-0.158067	0.074725	0.442274	-0.136877	-0.680176	-0.0786753	-0.28276	-0.618463	-0.187772	-0.13213	0.530454
SPCC736.05	SP_35_D5	0.0238722	-0.233376	-0.033425	0.0239286	0.111423	-0.261193	-0.0856426	-0.231205	0.0137103	-0.0616736	-0.0736843	0.22782	-0.206462	-0.251952
RPL6	SP_53_C11	0.0703585	-0.198363	-0.242459	-0.601817	-0.427448	-0.211756	-0.205914	0.0775045	-0.0498876	-0.226168	0.0511362	-0.123404	0.370853	-0.0928637
SPAC15F9.03C	SP_42_A9	-0.0395571	0.189011	-0.175854	-0.39962	-0.211995	0.00900897	-0.0670426	-0.0756777	-0.00363425	0.0614945	-0.309166	-0.0606533	0.235612	-0.139601
SPAC11D3.10	SP_32_G9	0.247645	0.558571	0.13192	0.670053	1.03188	0.219069	0.0508088	-0.000771584	-0.0799906	-0.0922499	-0.084845	0.284914	-0.493251	0.427359
SPAPB8E5.10	SP_31_B3	-0.540081	0.0593735	-0.221697	-0.2473	-0.72909	-0.48906	-0.0206689	-0.38611	0.117839	-0.248977	-0.204104	-0.29336	NaN!	0.103243
SPAC22H10.13	SP_51_B1	-0.349182	-0.127077	1.86064	3.13862	3.46313	0.757191	0.403139	0.41757	0.898584	0.0700476	0.883449	0.219851	-2.80591	-0.206836
CDC16	SP_18_H2	0.286767	-0.189019	-0.015697	-0.343649	0.148376	-0.510331	0.141503	0.00992039	-0.304004	-0.0447388	0.546882	-0.186911	-0.63354	-0.318546
SPCC4B3.08	SP_11_D2	0.716118	-0.0256186	0.250537	0.109614	0.636561	0.73769	-0.175622	-0.187098	-0.0793582	-0.153158	-0.00494707	-0.270773	0.332647	-0.126872
BOB1	SP_07_C12	0.501577	0.120584	0.217611	0.114103	0.6195	0.480456	-0.109117	0.0769071	0.0161206	-0.0858353	0.0490968	0.112216	0.013737	0.0350683
SAM1	SP_53_C3	0.103749	0.0260595	0.0888333	0.976437	1.0573	-0.808443	0.405304	-0.438254	-0.3027	0.352847	-0.146833	-0.218224	1.10733	-0.34713
SPBC30D10.02	SP_42_A7	0.162513	0.178966	0.171987	-0.0634936	0.282282	0.332726	-0.0473524	0.543361	0.180287	0.0585033	0.079426	0.305877	0.124279	0.0674452
SPAC105.03C	SP_10_H6	-0.547436	0.166028	0.535343	0.271407	-0.314445	-0.735354	0.228118	-0.0992739	-0.202929	0.250933	-0.263294	-0.082158	-0.35197	0.108372
SSO1	SP_17_C10	-0.341924	0.0727391	0.324579	-0.942878	-1.17568	-0.409702	-0.315241	0.138124	0.295839	-0.25594	0.00042447	0.542758	-0.304996	-0.283542
SPCC594.05C	SP_36_G7	0.704136	-0.0314434	0.0447887	-1.0955	-0.000906233	-0.374725	-0.562082	-0.497261	-0.382193	-0.357511	0.0400138	0.35467	NaN!	0.107895
SPBC29A10.07	SP_04_H2	0.147845	0.0933086	0.0623774	0.215658	-0.0343234	0.487881	-0.16516	0.0434564	0.155408	-0.146986	0.154021	0.0723061	0.21159	0.195168
SPAC3A12.16C	SP_43_C2	-0.130447	0.105967	0.104724	-0.0505813	-0.0227895	-0.954535	0.411615	-0.277491	0.0532169	0.32492	0.00641745	0.127768	-0.165813	-0.0157913
SPBC16E9.02C	SP_33_G9	-0.153084	-0.152659	0.342707	-0.272821	-0.414591	0.519118	-0.151238	0.302259	0.106763	-0.0308546	-0.127688	0.164328	0.333344	0.0610151
RPN2	SP_29_E12	0.310877	-0.0460113	0.900521	0.0419183	0.19844	0.621003	0.0083842	0.00459455	-0.0260147	0.0453835	-0.204236	-0.183067	0.110808	-0.0994242
CDC15	SP_23_H11	-0.147808	-0.0708203	0.605985	-0.138698	0.0214607	0.0828981	0.366563	-0.201287	-0.0230548	0.232415	-0.271852	0.307304	-0.00763461	0.227253
SPBC713.06	SP_31_H11	-0.19344	-0.00893616	-0.0749883	0.582696	0.310891	0.511663	-0.0538151	0.356214	0.26856	0.0365489	0.0313772	0.390644	-0.306385	0.105396
SPAC20G8.10C	SP_33_G2	-0.189006	-0.0442007	0.100296	0.544674	0.2597	-0.0324533	0.326532	-0.0675297	0.293899	0.069974	0.0456935	0.284667	-0.176145	-0.382516
SPCC16C4.18C	SP_48_H9	0.0422521	-0.132823	-0.224608	0.0451588	-0.0151793	-0.165713	0.118317	-0.0585204	-0.215972	0.0794504	-0.193315	-0.199522	0.0334903	-0.16848
SPAP27G11.02	SP_23_A9	0.309404	-0.375545	-0.221728	0.367498	0.173093	-0.146965	0.115807	0.108873	0.0822438	0.126735	0.0935654	-0.0313171	0.0777237	0.197327
SPAC1783.01	SP_18_H3	0.112365	-0.105833	-0.0538416	-0.593046	-0.158986	0.122357	0.28678	-0.0734436	0.101712	0.0831649	-0.160222	0.433971	-0.414119	0.167819
SPBC2D10.16	SP_13_B7	-0.319357	0.187066	0.12503	-0.286395	-0.710644	-0.559297	-0.506799	-0.0584357	0.465528	-0.367465	-0.0730796	0.216845	0.334968	-0.40137
SPCC24B10.11C	SP_43_C12	-0.107323	0.134079	1.40349	-0.0435443	-0.0276098	0.24737	-0.133816	0.123087	0.131718	0.0152881	0.0327798	0.3264	0.430462	0.0448006
SPAC869.09	SP_14_A3	0.788388	0.743161	1.98929	1.45494	2.19327	0.246461	0.279404	0.418746	-0.18131	0.976513	0.752025	-0.193043	NaN	0.153441
RPL7-3	SP_21_D3	0.560777	0.401563	0.161683	0.604803	1.42327	1.44329	-0.0841323	-0.234056	-0.146764	0.155442	-0.185341	0.10667	NaN	0.614232
SPBC36.02C	SP_08_E7	-0.263022	0.154954	0.584204	-0.136883	-0.406595	-0.227261	-0.790453	0.134307	0.424432	-0.922095	0.153059	0.333907	0.641593	-0.2099
SLP1	SP_41_A9	-0.265777	0.38323	0.682328	0.203276	0.282569	0.360141	0.356428	-0.9505	0.129087	0.269042	-1.09712	0.232672	0.0776622	0.289352
MAM4	SP_44_C4	0.136811	0.240069	0.179358	-0.495162	-0.522681	-0.609981	0.0553915	-0.478857	-0.0799562	0.111273	-0.406733	-0.00659605	-0.162602	0.137524
clc1	SP_02_A10	0.274927	-0.0117527	0.48115	-0.162395	-0.0390519	0.218749	-0.0698614	0.0154952	-0.204983	-0.0927919	-0.0423576	0.144361	0.317206	-0.246558
SPCC18.13	SP_26_D7	0.755383	0.147884	0.248355	-0.346652	0.194612	0.227546	0.0875045	-0.445036	-0.141653	0.0899884	-0.216457	-0.328567	0.202016	0.156652
SPAC521.02	SP_11_C2	0.638815	-0.02951	0.11532	0.22277	1.22075	0.717242	-0.204644	0.114882	0.321036	-0.178016	-0.0857488	0.544262	-0.0287018	0.434099
SPCC594.07C	SP_22_C8	-0.0173862	-0.067838	0.0745897	-0.678184	-0.525126	0.0282307	0.120051	0.169316	-0.196967	0.025125	0.194886	0.217594	-0.0128308	0.0364498
MEU2	SP_19_A2	0.463601	0.244022	0.266008	1.77285	2.50947	3.85628	1.45016	3.58271	4.07032	0.703373	3.27136	4.0867	NaN	-0.174508
SPAC29A4.04C	SP_38_H12	0.00951917	0.157041	-0.0584678	-0.632677	-0.527543	0.058304	-0.382173	-0.164095	0.0828137	-0.304442	-0.172093	0.091594	0.159653	0.403437
CDC23	SP_29_H8	0.266554	-0.325278	-0.362126	-0.0776105	0.498758	-0.0946531	-0.141297	-0.0702337	-0.0570639	-0.104928	-0.0355393	0.113796	0.0222831	0.294274
SPAC14C4.11_a	SP_80_F7	NaN	-0.271457	0.245499	NaN!	-1.76521	-0.174893	0.194365	-0.0815	-0.0943241	0.0978262	-0.00172077	-0.0323288	-0.455199	-0.180277
GDI1	SP_47_G2	0.0485342	-0.16237	0.653966	0.406862	0.386805	0.49446	0.316936	0.152413	0.279452	0.280147	-0.0381637	0.33642	0.0449795	-0.027825
SPAC4D7.02C	SP_38_E6	-0.0708311	-0.0932666	0.33983	1.07063	0.773488	-0.0930191	0.299944	0.257472	0.459073	0.214509	0.16545	0.308903	-2.18774	0.266236
SPAC2G11.15C	SP_32_F3	-0.211095	-0.309316	-0.39487	1.06229	0.610174	0.0525352	-0.174956	-0.0664323	-0.053864	-0.109581	-0.138676	-0.322791	-0.114178	-0.322621
ALG11	SP_45_F11	0.0152961	-0.284348	-0.409305	-0.910619	-0.652448	-0.126653	0.277522	-0.0119572	-0.257539	0.29415	0.0181027	-0.336203	0.0615649	-0.110978
SPBP8B7.02	SP_38_D2	0.537127	-0.18978	-0.267467	0.426394	0.972743	0.414851	-0.201933	0.0399355	-0.481897	-0.166752	-0.0838027	-0.541337	0.216161	0.362549
SPBC25H2.16C	SP_38_H4	-0.0169929	-0.129287	-0.602851	-0.412625	-0.390664	-0.250205	0.123136	-0.0444171	-0.208634	0.0454596	-0.371204	-0.22544	-0.118741	-0.152369
SPCC569.07	SP_34_H10	-1.16613	-0.220411	-0.174079	0.829947	-0.380635	-0.194789	-0.111996	0.605695	0.801518	-0.0749329	0.297265	0.816751	1.21962	-0.391604
SPAC6F6.12	SP_07_H1	-0.409376	0.258586	0.207087	0.716789	0.195242	0.228214	-0.241907	0.278257	0.129048	-0.18576	0.542776	0.194704	0.0738123	-0.192319
SPCC63.07	SP_27_E6	0.27156	0.165603	0.00654474	0.0429754	0.36246	0.714364	0.0434199	-0.189072	-0.228619	0.169669	-0.281861	-0.158681	0.235389	0.244512
CDC12	SP_25_H3	-0.0500078	0.116092	0.128392	0.437803	0.342924	0.680119	0.145691	0.00591739	-0.145179	0.125907	0.0604088	-0.503658	0.349882	-0.0648576
SPAC12B10.08C	SP_31_E8	0.174344	0.111178	-0.189495	0.32511	0.252943	0.5984	0.0196658	0.00349932	-3.9344e-05	-0.104882	-0.0437464	0.491613	0.278248	0.0873871
ARS756	SP_80_H10	-0.17633	-0.495721	2.21506	-0.426032	-0.319775	-0.519292	-0.0493873	-0.186385	-0.0163876	-0.0886289	0.0351983	-0.132635	NaN	-0.190359
HSP16	SP_53_C2	3.01625	-1.36168	4.80185	1.12602	4.38491	3.36983	0.339402	0.419881	-0.11161	-0.0174686	0.640864	-0.0702382	-3.92738	0.502263
SPBC18H10.15	SP_01_E10	0.0754163	0.0409591	-0.185807	-0.114856	-0.139355	-0.548206	0.111503	0.144161	-0.143647	-0.133782	0.107809	-0.341889	0.133831	0.0312294
SPCC965.14C	SP_35_A5	0.594698	0.121565	0.0519132	0.15544	0.474065	-0.599836	-0.100513	-0.133542	-0.324841	-0.126943	-0.0358038	-0.237385	-0.24904	-0.176554
SPAC23C4.09C	SP_48_C9	-0.351104	0.118576	-0.22522	0.33795	-0.187313	-0.124331	0.0479612	0.00450331	0.0719612	0.151045	-0.198745	0.0742851	NaN	-0.152982
SPCC191.04C	SP_35_A2	0.109167	-0.521277	0.18539	-0.767436	-0.035447	-0.18629	-0.510925	0.208254	0.261272	-0.505317	0.362184	0.171883	-0.177133	-0.231989
SPBC36B7.03	SP_34_F9	0.442222	-0.0754425	0.211675	-0.203707	0.0724138	0.599372	-0.154781	0.303117	0.313291	-0.0724561	0.0514807	0.51129	-0.0640269	0.0505252
SPAC6F12.09	SP_32_D2	-0.0339877	0.278427	0.544547	0.849435	0.64215	1.43451	-0.342987	-0.233316	-0.10778	-0.29738	-0.164291	-0.217378	0.339726	0.566702
SPCC16A11.07	SP_06_B7	0.219674	0.167299	0.188159	-0.557294	-0.164238	-0.428187	-0.215155	-0.181415	-0.404474	-0.0846103	0.0137293	0.108097	-0.183959	0.216334
COX6	SP_39_F8	-0.0929524	0.159263	0.408076	0.0296864	0.0668403	-0.731673	0.0817016	0.00575151	0.220674	0.0481508	-0.0234797	0.310515	NaN	0.29534
SPBC887.01	SP_33_C2	-0.0556668	-0.00765564	-0.386964	0.961441	0.829886	0.255313	0.109944	-0.109928	0.0887285	0.0675177	0.0311587	0.0308193	-0.0157459	0.0527687
ARP2	SP_13_E8	0.119002	-0.0317264	0.201984	-0.168723	-0.137807	0.00987077	-0.125873	-0.0841134	-0.142605	-0.165085	-0.0696153	0.297596	-0.139152	0.105524
SP-SNR56-SNO	SP_18_A1	0.440608	0.887324	0.705483	-1.10394	-0.60459	-0.489702	-0.270144	-0.255308	0.0460236	-0.205675	0.0676539	-0.1397	NaN	-0.158888
SPCC622.10C	SP_49_D9	-0.155131	-0.116945	0.113402	-0.629032	-0.484423	-0.0944274	0.186265	-0.00380808	-0.0262829	0.115035	-0.150513	-0.0756203	0.0152245	-0.0434954
SPBC30D10.12C	SP_33_B1	-0.0446064	0.307263	0.201672	0.481586	0.21977	0.5541	-0.375827	-0.0780307	0.161969	-0.179818	-0.366659	0.339701	-0.1032	0.08422
CYP7	SP_26_H6	0.0138031	-0.11248	-0.28003	0.668566	0.6834	0.510662	0.106404	0.123678	-0.0693942	0.186988	-0.132251	-0.113226	0.145892	-0.098688
SPBC11G11.03	SP_02_C3	0.168678	0.458469	0.789973	-0.24956	0.118143	-0.340241	-0.103799	-0.0875141	-0.207403	-0.0589137	0.130451	-0.0544896	-0.213313	-0.0618127
SPAC1782.05	SP_27_G5	0.402576	-0.33338	-0.348485	0.155233	0.641599	0.165207	0.0608291	-0.101927	0.0211784	-0.0557807	-0.101268	0.157923	-0.188548	0.197238
SPAC30.02C	SP_44_D12	0.150262	-0.0411305	-0.358102	0.235571	0.302436	0.332132	-0.0651227	-0.0713871	-0.0249475	0.0554191	-0.106078	-0.131101	0.00467789	0.0815112
SPBC15D4.12C	SP_25_B2	0.164312	-0.14062	0.0320354	0.494419	0.343399	0.239963	-0.0200974	0.0258312	0.0858597	0.193363	0.0176765	0.124388	0.378232	0.0275229
YPT7	SP_16_C6	-0.0425041	-0.128939	0.154489	0.199251	0.0927696	0.542354	0.357866	-0.0210518	0.154843	0.226631	0.163628	0.243675	-0.285571	-0.0448194
SPBC1604.03C	SP_08_H4	-0.681544	0.53226	0.296581	0.0471014	-0.576311	-0.49845	0.081026	-0.245608	-0.0383779	-0.0851516	-0.347651	0.340873	0.264827	0.224105
RSD1	SP_39_F2	0.571406	-0.330772	-0.169421	0.241571	0.610067	1.41438	0.179493	-0.101598	-0.128719	0.0261521	-0.114625	-0.215216	0.364414	-0.188498
SPCC1235.11	SP_26_E2	-0.880462	-0.0797152	-0.809938	1.12415	-0.0616112	-1.0421	-0.288118	-0.076865	-0.400156	-0.0202979	-0.208485	-0.257553	0.24134	-0.449616
SPBC106.02C	SP_41_A3	-1.03708	-0.677953	-0.393319	1.24316	0.144877	-0.447139	1.04624	-0.46361	0.10241	0.538592	-0.163868	0.343196	-0.616015	0.551455
SPBC4F6.05C	SP_37_H9	-0.0737323	-0.229738	-0.296112	0.0121817	-0.195905	0.184003	0.137974	0.141413	0.184845	0.170618	-0.0561856	0.49981	0.234486	-0.0576488
SPBC1773.06C	SP_22_B11	0.0175585	0.0204753	0.442537	0.736922	0.536134	-0.0558517	0.165811	-0.0143179	-0.0369653	0.160381	0.376726	0.140493	-1.62051	0.267821
SPN6	SP_10_E1	0.164795	-0.108176	0.265435	0.515943	0.590006	0.830564	0.316414	-0.442241	1.60636	0.203398	-0.134874	1.46892	-0.00797879	0.376741
YPT4	SP_05_C10	0.182888	0.0420193	0.294157	-0.460892	0.00103146	-0.219313	0.113226	0.0597264	0.310275	0.066986	0.111778	0.29159	0.0408736	0.155401
SPAC589.05C	SP_44_F2	0.0509269	-0.0846171	-0.116746	-0.10716	0.20149	-0.676027	0.398751	-0.155326	-0.0778818	0.138995	-0.0850467	0.0712964	0.0634792	-0.181125
RST2	SP_26_E10	-0.358085	-0.0322537	0.102941	-0.0465116	-0.535118	0.04591	0.302279	-0.0992106	0.142212	0.16567	-0.0575192	0.217215	-0.351216	-0.0160887
SPAC3A11.04	SP_11_F3	-0.405622	0.440428	0.0236317	0.200143	-0.134756	0.39153	-0.173511	-0.201607	-0.0483676	0.0433592	-0.339221	-0.0649758	0.178846	0.194445
TEF1-E	SP_06_F9	0.396836	0.167705	0.487416	-0.0440309	0.358082	1.05931	0.301253	-0.15967	-0.316835	0.390956	0.51425	-0.395719	NaN	0.774021
tf2-8	SP_02_C6	-0.70556	0.965223	0.139988	4.27876	2.91104	0.960258	-0.587693	0.546468	-0.741506	-0.526136	-0.418737	-0.505183	0.947465	-0.427033
SPAC977.11	SP_27_A12	-0.0166237	0.485894	0.374685	-0.152725	-0.0862249	-0.359931	-0.0854376	-0.107147	-0.234851	-0.0639072	-0.0516967	0.0319718	0.289312	0.140051
SPAC589.10C	SP_43_A5	-0.367305	0.241488	0.471091	0.672084	0.274087	0.45974	0.109004	0.116011	-0.244534	0.191081	-0.00400683	-0.107181	0.445706	-0.25042
SOP2	SP_11_C3	0.150081	-0.162977	0.376982	0.322306	0.260532	0.165117	0.439747	0.089626	-0.0829511	0.274796	0.130913	-0.302876	0.242567	-0.00691693
SPAPJ735.02C	SP_22_H2	-0.213442	-0.115266	-0.251537	-0.504901	-0.577449	-0.193969	0.460861	-0.234139	-0.134771	0.336918	-0.13727	-0.139291	0.385233	-0.0870576
SPCC417.12	SP_20_H6	0.15757	-0.232115	0.347388	0.329245	0.645919	0.860995	0.0419166	0.296436	-0.11354	-0.00445243	0.299161	0.39228	NaN	0.175781
SPBC13G1.01C	SP_36_H4	0.611548	-0.0663465	-0.00661915	-0.187008	0.369787	0.0431514	-0.332858	0.0666869	0.209932	-0.290614	-0.0154198	0.400405	0.237915	0.0287865
SPBC3D6.03C	SP_20_H2	-0.0255876	0.217897	-0.172349	-0.0427784	-0.0331347	-0.410596	-0.00929827	-0.146416	-0.0345788	0.032571	-0.0208313	-0.0854691	-0.193744	-0.192746
SPAC23A6.14C	SP_09_A2	0.0452337	-0.15554	0.537194	-0.518954	-0.25425	-0.553022	0.0307127	-0.0600885	-0.110018	0.021035	-0.174196	-0.0418333	-0.0190676	0.0217752
RPL34	SP_35_B2	-0.120663	-0.248899	-0.19796	-0.122752	-0.146306	-0.446344	0.226823	-0.311878	-0.155347	0.15006	-0.3074	-0.353411	0.540315	-0.365763
PLO1	SP_06_A10	-0.431202	-0.0892094	0.375306	0.182457	-0.0475625	0.713371	-0.0486946	0.154289	0.303484	0.0488589	-0.00477914	0.600112	0.0633735	-0.0295331
DPB2	SP_09_F6	0.0193904	0.0920903	-0.356254	0.102623	0.113417	-0.141026	-0.012983	0.097905	-0.119757	0.118122	0.0978016	0.0257349	0.136782	0.0854974
SPCC70.02C	SP_13_B1	0.34772	-0.180814	0.624249	0.49532	0.815586	-0.654453	0.177791	0.176686	0.37098	0.0614117	-0.0871163	0.226428	-0.899386	0.337146
SPAC2F3.07C	SP_05_A2	0.0377161	-0.0612826	-0.00862908	-0.346897	-0.236096	0.425868	-0.0531177	0.391136	-1.05323	-0.0422433	0.291946	-0.826789	0.0739724	0.0900881
SPAC1B3.19_a	SP_80_D6	0.556607	0.733841	0.0947811	-0.579701	0.219906	-0.326046	-0.154488	-0.0263716	-0.141992	-0.216479	0.260392	-0.125644	0.257572	0.194227
SPAC19G12.03	SP_19_B8	0.153128	-0.374657	-0.764482	0.509536	0.0934874	-0.839649	0.152333	-0.494297	-0.0250082	-0.090924	-0.0450205	0.0659289	0.0235891	0.064021
TRP1	SP_29_G2	-0.357219	-0.238507	-1.12523	0.580129	0.130998	-0.595938	0.111704	-0.0613149	-0.41225	0.13339	-0.304443	-0.650685	-0.353435	-0.552631
SPAC8F11.05C	SP_36_F2	-0.0197301	-0.0499292	0.0752934	0.0245253	0.104785	0.330054	-0.0888368	-0.139011	0.223231	-0.156164	-0.293089	0.432049	0.120733	0.159667
SPAC227.12	SP_11_D8	0.676249	-0.221293	-0.0289561	-0.115084	0.638981	0.413812	0.176136	-0.322264	-0.206647	0.225037	-0.100079	-0.182359	0.0573448	0.298932
SPBC23G7.08C	SP_48_H4	-0.124063	0.0289246	-0.152885	-0.733642	-0.408804	-0.666517	-0.125253	0.102526	-0.0573232	-0.206384	0.00510589	0.0730108	-0.0725474	-0.2666
SPAC17G8.03C	SP_39_D8	-0.108396	-0.185419	-0.190309	-0.0775173	-0.0977137	-0.0636926	0.0485578	0.110133	-0.0387641	0.105025	-0.0860311	0.0299466	0.22242	-0.22696
SPAC16A10.02	SP_24_A4	0.495602	0.117988	-0.156871	-0.127736	0.313854	0.319482	0.0934534	0.0636509	-0.116744	0.0392408	0.0336422	0.11461	0.186391	0.123634
SPAC24H6.11C	SP_17_D8	-0.500129	0.31653	0.953342	0.880321	0.424411	0.143361	0.286317	-0.165483	0.503943	0.250847	-0.287909	0.158643	-0.23469	0.478373
SPAC19A8.11C	SP_24_E7	0.349747	0.00866076	0.00521079	0.0697221	0.17076	0.342667	-0.261549	0.0364637	0.209973	-0.0868638	-0.031024	-0.0238056	0.111328	-0.156299
suc22	SP_02_G5	0.514479	-0.485955	-0.314448	0.377025	0.828351	-0.0467439	0.162613	-0.298471	-0.202722	0.137942	-0.100611	-0.0944446	0.367081	-0.566445
tps1	SP_01_F1	0.793822	0.0757988	0.756484	0.176791	0.800024	1.60774	-0.241227	0.789932	-0.130446	-0.0773426	0.566934	-0.116897	-0.355752	0.161116
SPCC777.07	SP_45_D3	0.246593	0.0450384	0.114689	-0.384974	-0.117818	-0.256018	0.253452	0.0281105	0.285014	0.102578	0.0913727	0.326954	-0.152203	0.0212652
SPAP14E8.04	SP_17_D1	-0.217808	0.233421	0.16647	-0.0368943	0.0481953	-0.541295	0.00502107	-0.0922922	0.0151127	-0.0893082	-0.0454117	-0.0152001	0.0995865	-0.336314
ars3002	SP_80_H12	-0.263498	0.152448	0.259877	-0.642373	-0.79745	-0.837718	-0.0259851	-0.195851	-0.114968	-0.0464869	0.17758	-0.367399	NaN	-0.152703
SPAC2F7.14C	SP_39_H2	-0.102188	-0.132309	-0.0392531	0.474292	0.372729	0.0300142	0.0782312	-0.171579	-0.0784289	0.0628792	-0.132608	0.0747693	0.368047	-0.0285466
VPS41	SP_31_H3	-0.056787	0.131961	-0.155609	1.30314	0.870478	0.918105	0.116639	0.16653	0.0678423	0.246675	-0.0790697	-0.0729424	0.0820172	-0.0123695
SPBC32H8.06	SP_03_C12	-0.370323	0.0835516	0.52999	0.668269	0.0369358	1.03605	0.158185	-0.28155	0.776999	-0.259244	-0.350478	0.868263	-0.648627	0.172167
SPCC61.04C	SP_40_H4	-0.27152	-0.133859	-0.328599	-0.0861893	-0.32396	-0.476002	0.301576	-0.186504	0.035655	0.23249	-0.23059	0.162786	0.320902	-0.117475
SPAC27D7.08C	SP_37_F7	0.228448	-0.0163655	0.241322	0.0321675	0.253866	0.0266985	-0.125542	-0.12113	-0.0495413	-0.0370249	-0.2096	-0.172536	-0.342199	0.549233
SPBC32H8.08C	SP_13_F2	0.122065	-0.167159	-0.0912302	-0.825301	-0.721483	0.273286	-0.0757995	0.243725	-0.0257107	0.0520301	-0.0257432	0.182889	0.458197	-0.240084
SPAC688.08	SP_31_H1	0.347116	0.0723557	0.587499	0.227426	0.491145	0.166159	0.590219	-0.233692	-0.331535	0.411473	0.0183349	-0.352249	0.194085	0.022374
SPAC23H3.05C	SP_33_E11	-0.330719	0.216926	0.0875027	1.05112	0.619143	0.253403	0.234952	-0.337934	0.143508	0.138214	-0.374831	0.168633	0.328223	-0.150019
SPCC576.12C	SP_13_B2	-0.317318	0.0630824	-0.578113	0.123468	-0.364625	0.51308	-0.291453	0.0606086	-0.060245	-0.171446	-0.242841	-0.263026	0.309716	-0.112397
MOB2	SP_08_G11	0.338034	-0.11781	-0.126901	-1.31212	-0.41072	-0.399	-0.13069	0.15666	-0.504172	-0.0221456	-0.0102471	-0.108343	-0.213223	-0.0560023
SPAC16C9.04C	SP_39_F12	0.0319537	0.074393	-0.0100803	0.18283	0.362378	0.377271	-0.0515954	0.186478	0.186165	-0.0329219	-0.0251621	0.192377	-0.147456	-0.00676163
SPAC1F3.01	SP_35_C10	0.596785	-0.0225086	-0.122486	-0.858617	-0.0390513	-2.581	-0.840151	0.243451	0.144136	-0.680943	-0.151384	0.262381	-0.334832	0.342018
SPBC3B8.11	SP_03_G1	0.20345	0.0617384	0.0583097	0.334309	0.65983	0.113692	-0.536635	-0.14298	0.0774548	-0.564526	-0.142776	-0.00781565	-0.243608	0.0260871
FUM1	SP_42_G7	-0.28856	0.262909	0.693152	0.00495176	-0.103714	-0.456528	0.16187	-0.180524	0.120434	0.0492557	-0.189378	0.031922	-0.962169	0.0915868
SPAC13D6.03C	SP_29_D2	0.574389	-0.0537861	-0.363079	-0.0279272	0.581639	-0.141356	0.0692123	-0.107783	-0.0723113	0.145927	-0.0268271	-0.144624	0.15037	-0.229282
SPBC4F6.12	SP_15_H2	-0.203453	0.098274	1.43571	-0.485605	-0.228316	0.501782	0.414691	-0.308203	0.395704	0.215542	-0.172797	0.613243	0.22311	0.124548
SPAC31A2.02	SP_40_A10	-0.243432	0.0802099	-0.817611	0.152749	-0.115401	-0.435028	0.312444	-0.361036	0.0208518	0.313316	-0.159828	-0.0908439	NaN!	-0.148706
SPAC17H9.08	SP_06_F7	0.116652	-0.0892858	-0.364346	0.440557	0.364559	-0.829537	0.123174	0.0183419	-0.506819	-0.183263	1.61918	-0.0870736	NaN!	-0.172494
SPAC824.09C	SP_49_C7	-0.0480667	0.0326751	-0.0788227	-0.147606	-0.199447	0.277923	-0.0412769	0.155504	0.00246899	0.0183249	-0.0641236	0.104082	0.197913	0.29811
SPAC3G6.03C	SP_23_F8	-0.225408	0.0835855	0.0295363	0.114128	0.1595	-0.15087	0.0378062	-0.095193	0.227644	0.114301	0.0435758	0.00857837	0.117685	0.323755
SPAC6G10.07	SP_19_H2	-0.100018	-0.124057	-0.399732	-0.187677	-0.223543	-0.24176	0.239206	-0.0437903	-0.0814408	0.226817	-0.129948	-0.111131	-0.040349	-0.16585
QCR6	SP_11_F11	0.0852364	0.108113	0.273868	-0.109534	0.154965	0.0651506	-0.640488	0.592794	1.02024	-0.440949	-0.117132	0.923135	0.175744	0.277264
SPBC8D2.05C	SP_38_H11	-0.132829	-0.0784089	-0.313028	0.149875	0.231799	-0.245505	-0.0227218	-0.28938	0.0772373	-0.179052	-0.10741	-0.00143448	0.579254	-0.175205
SPAC23C4.14	SP_19_C6	-0.242341	-0.0753293	-0.287953	-0.242917	-0.381291	-0.587859	0.122396	-0.11753	0.0941362	0.222568	-0.132291	-0.00550286	0.368744	-0.00764614
ARG11	SP_26_H8	-0.46589	-0.0797074	-0.499966	0.0961247	-0.551296	-0.255444	-0.0610381	-0.106002	-0.315936	-0.120589	-0.19745	-0.093014	0.0624155	-0.422557
SPAC513.05	SP_16_A8	-0.228507	-0.012635	0.586654	0.831781	0.239746	0.336361	0.160446	-0.159945	0.482444	-0.030632	0.000367157	0.550986	-0.686477	0.308108
SPBC1711.10C	SP_08_H2	0.159324	-0.019017	-0.350123	0.514435	0.590042	0.463138	0.515514	-0.172722	-0.527492	0.43931	-0.0493197	-0.545859	-0.22988	0.136689
SPAC12B10.09	SP_45_C12	0.485677	-0.508543	-0.522873	-0.000383883	0.536021	0.102618	0.097164	-0.0305376	-0.140504	0.158659	-0.114726	0.0768527	0.443488	-0.112855
MISC_RNA280447	SP_46_A11	0.86695	0.295788	1.12341	-1.41911	-0.142193	0.440323	-1.11701	-0.0515924	0.922353	-1.40844	1.88636	0.221071	NaN	0.105369
SPCP1E11.11	SP_27_H7	0.762342	0.347884	0.0662476	0.100167	1.06131	0.681201	0.110895	-0.440432	-0.263274	0.18597	-0.409437	-0.197832	0.215196	0.0365852
SPAC11D3.02C	SP_07_B7	-0.716666	-0.301548	-1.73671	-0.162932	-1.22195	-1.22286	0.000978074	-0.0688205	-1.04013	-0.000761522	-0.114214	-0.92196	0.343864	-0.718413
SPCC622.04	SP_33_B4	0.122438	0.150251	-0.144426	0.0366943	-0.160373	-0.347979	-0.0273845	-0.0444131	0.427392	-0.0491157	-0.156188	0.303462	-0.326174	0.161662
SPBC21C3.03	SP_09_H10	0.305487	0.11892	0.124411	-0.247026	-0.0959358	0.194015	-0.349398	-0.0965487	-0.135966	-0.362711	-0.101174	-0.358214	-0.040481	0.317009
TOR1	SP_28_H9	-0.119186	-0.0365549	0.252954	0.413407	0.206768	0.318139	0.244541	-0.21991	0.0414041	0.138083	-0.16671	-0.115728	-0.104331	0.181218
HSK1	SP_44_F12	0.340191	0.110982	0.511931	-0.543379	0.0308882	0.303826	-0.127369	0.16486	-0.12866	-0.081218	0.154893	0.0698003	-0.110342	-0.0407269
SPAC17A2.11	SP_34_A9	-0.831964	0.292517	0.863062	0.213819	-0.253504	-0.228165	-0.572424	0.198855	0.522589	-0.640235	-0.00671949	0.883717	-1.00146	-0.0359298
SPBC30B4.06C	SP_26_G11	0.392161	-0.0988414	-0.501956	0.326658	0.531598	0.34404	0.036072	-0.0278392	-0.0287598	0.146032	-0.0673142	0.0780969	0.405795	-0.101135
SPAC8C9.05	SP_41_C3	-0.436271	0.456476	0.162169	-0.192402	-0.539269	-0.234109	0.0198574	-0.153199	-0.0459011	0.0383054	-0.126651	-0.337948	0.0910614	0.100361
MTHFR2	SP_10_A7	-0.0678664	-0.160466	-0.441954	0.544751	0.266976	0.17523	-0.183332	0.119359	-0.340208	-0.0924252	0.0614645	-0.305242	0.209288	0.30161
SPBC17A3.08	SP_39_F5	-0.16392	0.14158	-0.323871	-0.218299	-0.542649	-0.436582	0.0696505	-0.171795	-0.0431197	0.0819794	-0.196789	-0.176058	-0.183689	-0.167951
SPBC776.10C	SP_43_E3	-0.166914	0.280418	0.349412	-0.00946418	-0.451579	0.146307	-0.0595751	-0.40973	0.385251	-0.142694	-0.516517	0.0912746	0.0769571	-0.0193918
EMP24	SP_33_E1	-0.0129617	0.106051	0.523725	-0.0847384	-0.121174	0.304226	0.236045	0.120037	-0.0164864	0.246992	-0.0364294	-0.0884755	0.232	0.149303
cdc22	SP_01_E11	0.031162	0.484819	2.89761	-0.633999	-0.17993	0.191033	-0.0252064	-0.139883	0.235594	0.0625217	0.0364266	0.31173	NaN	0.396046
SPBC2F12.15c	SP_01_C2	-0.165138	-0.212934	0.0649718	-0.397841	-0.567086	-0.549597	-0.0993355	0.243814	-0.269903	-0.227264	0.718067	-0.327842	-0.809449	-0.468657
SPBC342.04	SP_17_E3	0.141823	-0.044816	-0.169663	-0.069612	-0.0323888	-0.117782	-0.0872287	0.159238	0.0383144	-0.103105	0.168775	0.300514	-0.470865	-0.104102
SPBC409.10	SP_04_B12	-0.723667	-0.281369	-0.542505	0.744711	-0.267276	-1.51431	0.0662179	0.282921	0.0708172	0.149391	0.052977	0.0399449	0.275513	-0.525635
SPAC7D4.03C	SP_41_G9	-0.415596	0.0807885	0.266932	-0.453274	-1.17147	-0.189952	0.257894	0.0215228	-0.111744	0.150313	0.0401281	0.0035713	-0.757699	0.0383309
SPCC1739.08C	SP_51_D9	-0.968008	-0.465442	0.240998	0.075792	-0.435695	-0.779031	0.0235544	0.0443561	-0.0504558	-0.14136	0.0953742	-0.153437	-0.134499	-0.014874
SPCC830.08C	SP_52_E1	-0.0703247	0.104583	-0.178055	-0.456021	-0.430497	-0.308368	-0.028336	0.350087	0.213294	-0.0251324	0.171185	0.104742	0.282701	-0.276268
SPCC16C4.01	SP_14_D4	-0.155555	-0.068655	-0.0542995	0.61558	0.402344	0.261962	0.0365761	-0.187512	0.386997	-0.0077746	-0.0718149	0.0993627	NaN!	0.16408
SPAC23A1.17	SP_36_B7	-0.183261	-0.0138725	0.379388	-0.148037	-0.591359	0.128707	0.548773	-0.363747	-0.312432	0.367617	-0.294186	-0.52588	-0.365847	0.204286
SPBC32H8.14	SP_47_F9	-0.0945615	-0.0494535	-0.117967	0.0738636	-0.166899	-0.002547	0.254827	-0.0440389	0.0547893	0.192362	-0.121457	0.14196	-0.189088	-0.197978
SPCC1235.09	SP_18_E3	0.0863411	-0.153814	-0.0999148	0.232851	0.0884475	-0.216351	0.568287	-0.50797	0.0364749	0.475283	-0.145219	-0.0483413	-0.0231171	0.167121
SPCPJ732.02C	SP_32_F2	-0.326686	-0.419761	0.121882	0.504853	0.0456904	0.154173	0.144715	-0.0804446	-0.558982	0.070983	0.131272	-0.282811	-1.02388	-0.142871
SPBC1604.02C	SP_05_G9	-0.0557049	0.256971	0.0465637	-0.143775	-0.0514075	-0.0313791	-0.265352	0.270627	-0.0157459	-0.122539	-0.0449199	-0.0143243	-0.174537	0.24625
SPCC794.04C	SP_26_G4	0.743907	-0.0351156	0.691068	2.2456	1.9742	0.322722	0.102474	-0.350804	0.00881646	-0.080198	0.00869691	0.268543	-2.09637	0.551631
SPAC2F3.02	SP_14_A6	0.0287812	-0.346839	-0.665811	-0.16767	0.0472482	-0.0352346	-0.0492001	-0.0402069	0.19187	-0.0324981	-0.210275	0.25713	0.18411	0.053647
SPBC2A9.11c	SP_02_D2	0.144543	0.157885	0.513263	0.272587	0.63939	0.638457	-0.456246	-0.230462	-0.106359	-0.366541	-0.178213	0.366804	0.163847	0.131055
TF2-12	SP_05_D9	-0.821655	1.08637	0.0571057	4.98561	3.18003	1.07049	-0.379743	0.825335	-0.788113	-0.348051	-0.486592	-0.356606	0.531865	-0.0653412
SPAC25H1.02	SP_05_F2	0.103489	0.0542142	0.166094	1.50765	1.34314	0.213254	0.240256	0.219886	-0.0905619	0.3453	0.352578	0.0273345	-0.312597	0.386652
VMA10	SP_39_B4	-0.256568	-0.0221311	-0.479916	0.474887	-0.000405913	0.484278	-0.18055	0.577112	-0.370512	0.101627	-0.268608	-0.293951	0.456603	-0.336627
VIP1	SP_23_D12	0.13034	0.254805	0.563846	1.10305	0.947624	0.541547	0.539918	0.330255	-0.0869659	0.291461	0.306491	-0.171926	NaN	0.0744303
SPAC1250.02	SP_18_B7	0.27826	0.0100816	-0.0495117	-0.00495197	0.330206	0.172334	0.112521	-0.363147	0.505297	0.0729571	-0.0785535	0.413878	-0.66642	0.360082
SPBP16F5.06	SP_38_E11	-0.095031	0.179306	-0.207296	0.239239	0.0683439	0.333466	-0.110972	-0.11325	-0.017308	0.0453492	-0.0994643	-0.119411	0.0643249	-0.0991074
SPAC6F12.04	SP_35_B3	0.0444236	-0.255809	-0.419719	-1.33126	-0.911475	-0.613949	0.179286	-0.409302	0.364588	0.0543243	-0.00361751	0.477058	0.378607	-0.165197
SPAC31G5.04	SP_53_H7	-0.529355	-0.347102	-1.33379	-0.768732	-1.35631	-1.92616	-0.0445042	-0.128816	-0.460808	-0.158971	-0.105268	-0.346218	0.317018	-1.3037
SPBC530.07C	SP_45_A10	0.0865458	0.357108	-0.210674	0.865648	1.02381	-0.350819	-0.0515876	-0.0889697	1.02902	-0.100177	-0.386751	1.23552	-0.677433	-0.0449567
SPAC688.02C	SP_38_E4	-0.568849	-0.146285	-0.254663	0.97955	0.270156	0.277885	-0.350898	0.113643	-0.126965	-0.327677	-0.0702337	-0.443438	0.350495	0.0138689
SPAC16E8.12c_a	SP_80_F5	-0.571525	-0.138293	-0.138035	-0.180449	-0.463492	-0.583957	0.0889436	-0.0745226	0.0144105	-0.0886657	-0.141896	0.0278265	-0.337036	0.4071
SPAC22A12.10	SP_39_E3	-0.673494	-0.186058	-0.243034	0.286417	-0.841402	-0.46021	0.325387	-0.185364	0.511964	0.260793	-0.133464	0.399038	-0.363745	-0.285823
SPAC6G9.02C	SP_19_C9	0.11792	0.262752	0.0844913	-0.0786887	-0.089069	0.0470573	0.0520977	-0.282629	-0.16059	0.0638598	0.021169	-0.563275	0.233728	0.164023
RAD26	SP_14_C8	-0.383182	0.345121	0.292271	-0.156786	-0.423378	0.125987	-0.202521	-0.0884811	-0.0829055	-0.222645	-0.0650975	-0.156136	0.178802	0.405105
SPAC4F10.09C	SP_06_F11	-0.416459	0.69792	0.144478	0.176256	-0.21818	-0.0679073	-0.280135	-0.046877	0.0478925	-0.214788	-0.0529954	-0.161388	0.088141	0.0273459
SPCC1322.07C	SP_28_A2	0.619689	0.710572	0.348208	-0.7854	0.0292388	-0.617297	0.305317	-0.0309194	-0.205953	0.244888	-0.202719	-0.491304	0.152225	0.521138
SPAC29B12.05C	SP_05_F11	-0.00118581	0.0957238	-0.130389	0.235273	0.423221	-0.175073	0.0416517	0.30789	-0.0290889	-0.158928	0.137638	-0.095231	NaN!	0.380189
SPAC1F3.05	SP_06_E8	-0.152038	-0.0519642	-0.103214	-0.889136	-1.01604	-0.796354	-0.104134	0.161422	-0.14356	-0.108576	-0.016323	-0.136809	0.176374	-0.250731
VPS32	SP_14_C1	-0.0488225	-0.122727	0.10957	0.215084	0.243201	0.436188	-0.255134	0.384434	0.292944	-0.0587511	-0.0705383	0.338393	0.0433403	-0.117638
SPAC1B2.04_a	SP_80_H1	-0.272583	-0.50135	-0.634441	-0.213441	-0.450397	-0.671109	0.0317026	-0.290375	0.156925	0.0834846	-0.113524	0.0455286	0.0923877	-0.233317
HSP70	SP_51_H12	1.29495	-1.08512	-1.41169	-1.05719	0.520544	0.402144	-0.0608782	-0.15531	0.0574134	-0.0798592	-0.00171809	-0.199016	NaN	0.213531
QCR10	SP_23_A5	-0.0282937	0.254878	0.475158	-0.475752	-0.306006	-0.636725	0.169666	-0.261893	0.240998	0.187645	-0.200723	0.360459	-0.456043	-0.0185229
SUM3	SP_51_H11	0.228053	0.424533	0.518734	-1.70692	-1.17987	-0.654486	-0.336234	-0.183628	-0.27493	-0.273513	0.24708	-0.107271	-0.560241	0.112351
CPS1	SP_25_E12	-0.0169798	-0.0884423	0.152712	-0.425044	-0.449315	-0.0998015	0.56375	-0.38534	0.0292241	0.315246	-0.12232	0.0332321	-0.0970806	0.0879949
SPBC3H7.11	SP_01_E1	-0.00229221	-0.117038	-0.0870061	-0.0862433	-0.148608	-0.439981	-0.112133	-0.267113	0.150008	-0.0182811	-0.0414541	0.010955	0.329202	-0.386915
SPBC13E7.08C	SP_30_E7	-0.235934	0.00831653	0.581222	0.0664132	-0.361496	0.352235	-0.165634	0.114658	0.241889	-0.178556	-0.161787	0.059502	0.0584099	-0.13762
SPAPYUG7.03C	SP_44_A5	-0.0937933	0.618836	2.35132	-0.657853	-0.37615	0.493684	0.719742	-0.301329	-0.0394095	0.479543	-0.153057	0.0174729	0.229899	0.682591
EXG1	SP_46_F11	-0.509169	0.409823	1.42599	-0.94418	-0.930834	0.145893	0.0209093	-1.96188	0.40786	0.0549758	-1.97501	1.09109	0.0189652	0.597001
SPBC14C8.17C	SP_34_C4	-0.0526161	-0.110974	-0.577968	-0.0812214	-0.194357	-0.333688	0.480119	0.0418442	0.292748	0.337319	0.13922	0.313754	-0.398836	0.0267708
SPBC17D1.03C	SP_49_E7	-0.0311034	-0.225077	-0.252856	-0.00577557	-0.024995	-0.102145	-0.347512	-0.125848	0.29352	-0.326185	-0.121959	0.229807	0.225765	-0.149751
BIP	SP_52_H1	0.683754	-0.317938	0.0626334	-0.350512	-0.0204961	0.288242	0.0648836	0.00343708	-0.161051	0.0185309	0.121911	-0.373621	0.203944	0.111437
SPAC19D5.04	SP_09_E6	0.0199771	-0.0124838	-0.252513	0.354847	0.23563	0.630714	-0.416922	0.272249	-0.195981	-0.23767	-0.00468042	-0.233169	-0.0627786	0.0744003
SPBC32F12.13c	SP_02_B11	0.764244	0.0344839	-0.0274138	-0.255606	0.706727	0.596393	-0.180055	0.376088	0.307521	-0.327889	0.393839	0.557829	0.3105	-0.1441
SPAC5H10.03	SP_52_D1	-1.36267	0.0873575	0.108837	0.159511	-1.23905	-1.49072	-0.188753	-0.15969	-0.615913	-0.112213	-0.0983264	-0.339389	-0.0369107	-0.427712
SPBC660.05	SP_19_A4	-2.39237	-0.410176	-0.1886	0.411533	-1.42591	-2.09381	-0.37099	0.830159	-0.00867134	-0.323007	0.966011	0.0821191	0.240501	-0.684682
SPAC17G8.11C	SP_07_D2	0.479019	-0.16227	-0.211615	-0.915541	-0.217777	-0.0299964	0.140215	-0.300897	-0.605765	-0.0366453	0.100958	-0.55483	-0.189622	0.039926
RPL19-2	SP_37_A11	0.120998	-0.0213258	0.0205431	0.177038	0.120589	0.330085	-0.0775248	0.0502329	-0.139422	-0.000265617	0.0651561	-0.0644133	0.386863	0.223096
SPAC29A4.11	SP_10_H1	-0.00438951	-0.0278995	0.45167	-0.418179	0.381411	1.09963	-0.323351	0.350313	-0.0168492	-0.425364	0.521949	0.226139	-0.562604	0.322663
MCS1	SP_34_E4	-0.209781	-0.0263279	0.409525	-0.0352449	-0.317233	0.637707	0.251764	0.196666	0.101155	0.131555	0.0831526	0.0519666	-0.464987	-0.0245881
SPAC12B10.15C	SP_20_B4	0.386507	-0.0951611	0.246673	-0.885317	-0.245523	0.00591704	0.0236654	-0.121875	-0.246442	-0.106098	0.0900833	0.000196755	0.0460185	0.0997465
KIN1	SP_17_G9	-0.470228	-0.0724974	0.124122	-0.018392	-0.468505	-0.0291437	-0.122613	0.43453	0.0582714	-0.0930918	0.269608	0.183144	-0.493451	0.183359
PCM1	SP_06_E2	-0.119012	-0.0279184	-0.130601	-0.473437	-0.309353	-0.552064	0.0127394	0.348766	-0.36221	0.000438856	0.28516	-0.312397	0.142769	-0.0663403
SPBC16E9.10C	SP_08_H1	1.0923	-0.0702392	-0.258229	-0.101518	0.898504	0.0190239	0.0953755	-0.380807	-0.119507	-0.0262691	-0.0669842	-0.332969	-0.475042	-0.126142
SPCC1795.07	SP_11_B10	0.0529137	-0.0950676	-0.0459203	-0.0381313	-0.205594	-0.219671	0.0186186	0.217671	0.0972843	0.052672	0.18696	0.181551	-0.0756001	-0.0166145
SPAC688.14	SP_03_C5	0.671094	-0.20564	-0.421185	-0.340258	0.272069	0.413846	-0.071204	0.100732	0.11241	0.0105326	0.083324	0.0822485	-0.216523	0.170071
SPAC222.03c_a	SP_80_E12	-0.173017	-0.0792577	-0.229553	-0.138525	-0.878636	-0.191128	0.0654897	0.124271	-0.0435945	0.0733276	-0.113249	-0.431067	0.0601892	0.413983
SPCC777.02	SP_21_G8	-0.217093	0.0410822	0.326835	0.505727	0.304649	0.308315	0.29213	-0.13891	-0.134333	0.104022	-0.0414819	-0.133139	-0.179356	0.238005
ERV25	SP_07_F1	-0.245952	-0.2166	-0.151872	-0.0427252	-0.237439	-0.153443	0.149182	-0.148738	-0.0425665	0.169032	-0.175883	0.0373911	0.249787	-0.393012
COQ3	SP_17_D9	0.0291986	-0.289957	-0.58887	NaN!	-1.76604	-0.873646	-0.0908855	-0.325699	0.232627	-0.296486	-0.210782	-0.00598213	0.175479	-0.0457203
SPAC29A4.07	SP_50_B3	0.151573	0.137336	0.439674	-0.116459	-0.103218	0.181143	-0.125483	0.227939	0.221004	-0.0852315	0.196366	-0.0381654	-0.181155	-0.129875
SPBC17F3.01c	SP_01_C9	0.158372	0.228088	0.803714	-0.581025	-0.312567	0.109115	0.0399209	0.226726	0.0473521	-0.209722	0.292016	0.206648	NaN!	0.155317
SPBC28E12.04	SP_01_G1	0.128163	0.031803	0.260046	-0.241767	0.0333526	0.100313	0.0986097	-0.377162	-0.140589	0.0499255	-0.247105	0.0300896	-0.153736	0.398061
SPBC2D10.07C	SP_29_B7	0.129175	-0.0036015	-0.133377	0.398476	0.526701	0.235171	-0.12657	-0.181184	-0.103902	-0.0737997	-0.204479	-0.0340406	-0.026955	-0.0663394
SPBC13G1.05	SP_49_C10	-0.454593	0.021109	-0.0843287	0.623328	-0.0100827	0.0176651	-0.00431795	-0.00172276	0.296552	-0.109645	-0.283904	0.102324	0.0330012	0.0805271
SPAPB17E12.10C	SP_18_F2	0.321709	0.0381737	0.103304	-0.328525	0.141874	0.336168	0.296397	0.020021	0.159378	0.134166	-0.0636372	0.417212	-0.0423275	0.153724
SPAC227.09	SP_07_B12	0.3765	0.188256	0.148446	0.436033	0.799091	0.804731	-0.0207982	-0.224905	-0.0977968	0.00287013	-0.0195199	0.145334	0.250046	0.202032
SPCC548.04	SP_46_B4	0.31168	0.00538989	0.0196854	0.0089285	0.273351	-0.0346752	0.0457222	-0.321875	-0.158938	-0.0109879	-0.15453	-0.215856	-0.178866	0.217615
SPCC1223.04C	SP_30_G3	0.312179	0.0635557	0.0415261	-0.0855303	0.169958	0.127207	-0.366983	-0.219063	0.372671	-0.26542	-0.542765	0.122204	0.0916734	-0.196507
SPBC3D6.06C	SP_48_F3	-0.0762092	-0.129152	-0.326804	0.0499074	0.0747229	0.0107011	0.191398	-0.331311	-0.332234	0.252427	-0.223084	-0.469856	0.497114	0.452046
SPAPB24D3.06C	SP_38_F5	-0.157093	-0.309254	-0.395545	0.240664	-0.162394	-0.731291	-0.274761	0.19465	-0.0937502	-0.207233	-0.0211497	0.0821899	0.251366	-0.179024
MYO51	SP_21_H3	0.0793718	-0.113594	-0.216187	0.117276	0.381422	0.665691	0.328512	0.0284543	-0.161056	0.241188	0.0607067	-0.201712	-0.100264	-0.0266916
SPCC1620.07C	SP_47_D6	0.27794	-0.0881702	-0.152129	-1.0681	-0.359645	-0.0475871	0.121199	0.1706	-0.51694	-0.0259154	0.287107	-0.10941	0.190812	0.1155
SPBC11B10.03	SP_33_G4	0.0921382	0.118399	0.0365522	0.618397	0.405631	0.574073	-0.0427817	-0.046039	0.192117	-0.0211143	-0.258097	0.349948	0.488777	0.0207206
PPB1	SP_12_F7	-0.142295	0.00456467	-0.0646628	0.0301982	-0.0556573	0.347033	-0.0894478	0.193023	0.139736	-0.0586458	-0.167388	0.121576	-0.004048	0.685564
SPAC12G12.08	SP_42_D9	0.304132	0.095157	0.391593	-0.298569	-0.160003	0.238822	0.0473596	0.0436861	0.0380527	-0.0212958	-0.142707	0.223493	0.330541	0.0580009
SPBC9B6.03	SP_01_C12	0.00657956	0.18729	0.401708	-0.369883	0.0318894	0.132078	0.0487129	-0.628866	-0.100501	-0.0878425	-0.0112643	-0.0206252	-0.105569	0.173083
PSH3	SP_37_B12	-0.528414	0.147732	-0.130001	-0.645609	-0.963262	-0.682907	0.404042	-0.191101	0.00678263	0.343333	-0.0496604	0.189239	0.358968	-0.213567
SPBC13E7.05	SP_35_G5	-0.249393	0.0624554	0.192772	-0.257919	-0.423166	-0.0454267	0.645334	-0.221122	0.303819	0.48666	-0.230886	0.0437158	0.186743	-0.133564
SPBC23E6.04C	SP_32_F8	0.361636	0.130173	0.146352	-0.153428	0.18666	0.431548	0.228725	-0.306993	-0.320006	0.262125	-0.0401384	-0.687546	0.00790862	0.0461843
ECM2	SP_10_E7	0.0805491	-0.20058	-0.651787	-0.432963	-0.194787	-0.637276	-0.110424	0.255683	0.177525	-0.0542693	0.127358	0.128512	-0.18969	0.118373
SPCC4B3.11C	SP_04_B3	0.04612	-0.238431	-0.435171	-0.576234	-0.459666	-0.736407	0.127245	-0.102457	0.275632	0.221941	-0.326825	0.155107	-0.0494521	-0.404218
SPAC26H5.02C	SP_31_E10	0.285922	0.158396	0.201166	-0.667637	0.1321	-0.261001	0.231989	0.0039144	0.112929	0.313326	0.00946785	0.124563	0.00834514	0.0964021
SPBC25B2.12c	SP_02_G12	-0.0638236	0.140774	0.0714196	0.508311	0.566688	0.391714	-0.24398	0.31046	0.500389	-0.184583	0.268453	0.286901	-0.016536	0.0447728
SPAPB21F2.02	SP_46_H11	-0.0493847	0.115237	-0.00919552	-0.736711	-0.606521	-0.735472	0.0644355	-0.343978	-0.162708	-0.0383414	-0.120184	-0.0780023	0.00259506	-0.420091
SFT2	SP_41_F2	-0.212605	-0.121782	-0.0831606	-0.263507	-0.13519	-0.792074	0.317368	-0.226032	0.101225	0.204691	-0.0781355	0.213108	0.272094	-0.54298
RFC2	SP_22_E5	0.104705	-0.169642	-0.413655	-0.249313	-0.246747	0.339891	0.00601609	0.114716	0.206243	-0.0117709	-0.0557564	0.21092	0.234236	0.148441
SPCC1840.01C	SP_34_B10	0.163229	-0.0987945	-0.512731	-0.377664	-0.296789	-0.60322	0.225429	0.107848	-0.469773	0.164612	0.057552	-0.369626	-0.146614	-0.118568
KAP123	SP_11_H10	0.734731	0.0672609	-0.0719444	-0.622115	-0.055741	-0.0352888	-0.552172	-0.151816	0.0775032	-0.282573	-0.205917	-0.490487	0.052279	0.0438047
pst1	SP_02_G11	0.127463	0.21212	0.158209	0.522078	0.806859	1.22311	-0.397335	0.329533	0.457868	-0.329511	0.135084	0.355744	-0.221613	0.101367
SKH1	SP_18_E11	0.358148	0.172893	-0.176084	-0.099532	0.347723	-0.0485245	0.170827	-0.0887424	-0.046794	0.138703	0.0562948	0.0182117	-0.172761	0.344677
SPBC25H2.05	SP_51_C9	-0.0916562	0.101574	-0.395892	-0.370397	-0.452222	-0.271195	-0.225216	0.0159439	-0.0356758	-0.151586	-0.305614	-0.0338695	0.510366	-0.157232
SPAC2G11.10C	SP_07_F5	0.0936508	-0.0595889	-0.339358	-0.118155	0.0908318	-0.476281	-0.0959099	0.156282	-0.259253	-0.115866	0.283543	-0.27954	-0.0241599	-0.486468
RAD8	SP_09_F3	-0.10687	0.141953	-0.284536	0.286047	0.294665	-0.0392561	-0.171081	-0.459559	-0.235942	-0.106374	-0.416514	-0.116493	-0.177924	-0.00997732
SPCC1450.07C	SP_48_E9	-0.00289465	-0.0395292	1.75783	0.520439	0.347555	-0.847769	0.336152	-0.33132	0.253122	0.125432	-0.287743	0.262455	-0.706715	0.455665
PHZ1	SP_32_G10	0.155158	-0.393236	0.119198	0.0141363	-0.0320989	0.0559924	0.25316	-0.0847	-0.136582	0.158817	0.0745684	0.0408804	-0.466878	0.0101754
SPAC1783.03	SP_21_F1	0.203613	0.430932	0.0132971	-0.199715	-0.104191	0.0661459	0.12821	-0.0294869	-0.132662	0.141441	-0.10456	-0.112885	0.0358779	0.28867
SPAC1556.05C	SP_13_A4	0.661649	0.263843	0.195406	-0.214183	0.681154	0.508495	-0.17218	0.516619	0.432862	-0.0860273	-0.261558	0.217256	-0.0832068	0.135477
SPAC3H8.08C	SP_15_G7	-0.0812229	0.0217058	-0.0316075	0.0892274	0.103565	0.10282	0.211978	-0.469268	0.539662	0.132634	-0.273374	0.317463	-0.059966	-0.0272176
Rad26-2	SP_80_A6	0.224187	-0.430501	0.767293	NaN!	-0.453741	-0.270186	-0.291152	NaN!	0.209928	-0.199753	0.0921244	0.84995	NaN	-1.14503
thi3	SP_01_F11	0.342179	-0.00852929	1.28242	-0.31385	0.369475	-0.441068	-0.0835711	0.124001	-0.594272	-0.108234	0.831537	-0.379253	-0.669151	-0.217992
SPAC11H11.03C	SP_34_D1	0.18405	0.11604	0.172524	0.373226	0.616195	0.648154	-0.0459028	0.154989	0.0429194	0.187346	-0.0603635	0.0227205	NaN	0.830888
SPAPB1E7.13C	SP_03_F10	0.0833926	-0.0883539	-0.285818	0.306058	0.411755	0.325612	-0.329364	0.0808031	0.158876	-0.158611	-0.0308643	0.100984	-0.084076	-0.339573
SPCC830.12_a-1	SP_80_A9	-0.264946	-0.0305502	1.64398	-0.658255	-1.04525	-1.23214	-0.16959	-0.201025	-0.0219225	-0.195977	0.0123347	-0.248977	NaN	-0.31567
COX13	SP_30_D8	0.252833	0.163793	0.564251	-0.200773	0.240261	0.0020317	0.0614507	0.241357	0.13994	0.139318	-0.0708899	0.276545	-0.0341812	0.18034
MRNA2554179	SP_15_A2	-0.540896	0.0630397	-0.34415	-0.374621	-0.870229	-0.592901	0.043261	-0.297976	0.125685	0.0540247	-0.243042	0.22726	0.239723	0.252609
PPA	SP_53_F5	-0.436817	0.0122068	-0.698451	-0.334821	-0.740513	-0.695735	-0.0965394	-0.002832	0.230084	-0.133593	-0.232375	0.0554567	0.522634	-0.457047
ERV14	SP_47_A6	-0.405116	-0.058223	-0.151126	0.0932682	-0.0547292	-0.0320912	0.0294171	0.0963429	0.229155	0.0433225	-0.220885	0.325158	0.350199	-0.112972
SPAPB1A10.02	SP_29_G4	0.091067	-0.0892042	-0.295256	0.149453	0.358122	0.113882	0.227687	-0.151855	0.0826649	0.233081	-0.26075	0.0586148	0.0489881	0.222607
SPBC2A9.04C	SP_24_D5	0.288346	-0.110279	0.0664558	-0.147606	0.149594	0.436351	0.19121	0.149488	-0.00661179	0.216404	-0.00697723	-0.533701	-0.315729	0.258932
SPO20	SP_28_H2	-0.081994	0.0178676	0.213339	-0.0588568	-0.082409	0.669397	0.161872	-0.0619909	-0.203067	0.274775	-0.0684715	0.00856372	0.0396655	0.333995
vps13a	SP_02_G4	0.385936	0.101643	0.472847	-0.405921	0.260324	0.134412	0.207125	0.129233	-0.192273	0.120177	-0.0212407	-0.304526	-0.260907	0.167108
ceg1	SP_01_E8	0.602451	0.119998	0.208448	-0.606946	0.492239	-0.114205	-0.169758	0.150781	-0.0365657	0.0312287	0.204008	-0.148942	0.0901554	0.223979
SPCC553.08C	SP_14_C10	-0.18372	-0.0546388	-0.229718	0.302847	-0.122264	-0.274897	0.26848	-0.145223	0.250332	-0.0105731	-0.0779885	-0.00885768	NaN!	0.237099
SPAC5D6.02C	SP_17_A9	0.269048	-0.186485	-0.3035	-0.352278	-0.115881	-0.00368858	-0.0159236	0.102577	0.330017	-0.014582	0.0610453	0.607999	-0.116635	-0.0368054
PRP11	SP_06_G4	0.504749	-0.17498	0.276985	0.478071	1.38742	0.815532	0.0262463	-0.176897	0.0496199	-0.134979	0.0141738	0.0454582	-0.0324263	-0.00675258
AGS1	SP_11_B11	-0.0549044	0.240799	0.674017	0.0328073	-0.0210615	0.256825	0.438804	-0.32158	-0.234407	0.216484	-0.0392785	-0.291241	NaN	0.00631497
SPAC4F8.08	SP_26_B5	-0.281325	0.53137	0.890687	-0.152681	0.0847071	0.491482	-0.547941	0.0361052	-0.491549	-0.527814	0.183411	-0.199472	NaN!	-0.161029
SUI1	SP_53_A7	-0.034112	0.404364	0.624563	0.658969	0.468949	1.0119	-0.0930924	0.0766896	0.369145	-0.000547133	0.0819207	0.406402	0.281635	-0.124063
SSM4	SP_30_H3	0.122146	0.0866292	0.124289	3.35016	3.51253	3.48947	0.057089	2.23127	1.96716	0.0110667	1.57786	2.06378	1.07812	-0.456471
SPBC14F5.02	SP_14_F4	-0.314996	0.288338	0.239395	0.268344	-0.271219	-0.08396	-0.524424	0.0977096	0.167419	-0.304067	-0.0965603	0.28447	0.0846739	0.159751
TIM8	SP_43_A3	-0.370861	0.264563	-0.185043	0.504925	0.463292	0.491617	0.0417482	-0.162991	0.0915217	0.0464457	-0.299794	0.0996748	0.61713	-0.313653
SPCC18.12C	SP_35_C7	0.162605	0.143235	-0.0759581	0.229739	0.157946	0.229993	-0.898333	0.215111	0.0190678	-0.52192	0.100386	0.0920726	-0.525096	-0.266734
SPBC1685.14C	SP_29_G9	0.202446	-0.144043	0.579214	0.0989562	0.0978348	0.330276	0.127967	-0.0930567	-0.315076	0.0596728	0.0741513	-0.14236	-0.615537	0.330719
SPAC13G7.03	SP_22_C7	0.160885	-0.0406668	0.017809	0.346926	0.863128	0.480379	-0.165273	0.0846064	-0.0362221	-0.171655	-0.125908	0.0686393	-0.083193	0.0501
LSM2	SP_38_E3	-0.527215	-0.00567731	-0.543995	0.011379	-0.640018	-0.638078	0.0821013	-0.0226351	0.132077	0.0308569	-0.0528485	0.137001	0.211441	-0.075747
SPBC1347.08C	SP_23_E12	0.0316625	-0.167052	0.404748	0.525906	0.394391	-0.556506	0.0336029	0.0285551	-0.232282	-0.253903	0.962275	-0.306317	0.143227	-0.234572
SPAC16E8.06C	SP_09_G3	0.666183	-0.0388684	0.377541	-0.0365436	0.698591	0.229496	-0.815708	-0.0771563	0.248864	-0.54582	0.0405367	0.0736144	-0.0876755	0.0393019
HCN1	SP_05_B1	-0.280589	0.339313	0.480295	0.600007	0.428875	1.39735	-0.349007	0.611018	0.820654	-0.0104859	0.0970661	0.603093	0.592039	0.223486
UBA5	SP_35_E12	-0.538545	0.0149741	-0.472564	1.22746	0.197926	1.01257	-0.130546	0.186188	-0.109122	-0.0134173	-0.352727	0.171282	-0.0145791	-0.0707243
SPAC23H4.11C	SP_38_B8	0.420987	-0.372898	-0.476022	1.10067	1.9266	-0.0391007	-0.173674	-0.0045043	0.365826	-0.0739597	-0.0279761	0.365224	0.13922	-0.073679
SPBC2G2.17C	SP_30_D7	0.485851	0.468757	2.11099	-0.382774	0.66489	-0.215454	-0.116082	0.042906	-0.324148	-0.0456095	0.0848643	-0.293628	-2.41619	0.456039
SPCC1259.07	SP_29_E11	0.263383	-0.104698	-0.406145	-0.303076	0.257408	0.553634	-0.0179619	0.0734743	0.112054	0.0631783	0.237881	0.504701	-0.49542	0.220894
SPCC13B11.04C	SP_45_F6	0.623682	0.272075	-0.0703357	-0.347813	0.284701	-0.350468	0.101957	-0.15148	-0.541566	0.126313	0.111455	0.111781	0.015014	-0.0792771
SPBC106.05C	SP_39_A2	-0.36062	0.372316	-0.0320019	0.298233	-0.304203	0.00912692	-0.156409	0.179997	0.0310419	0.107446	-0.302881	-0.00262595	0.149877	-0.0782501
SPAC1002.04C	SP_39_D2	0.108537	-0.233653	-0.328432	-0.058763	0.0113577	0.298845	0.153804	0.230886	-0.000591629	0.150037	0.226027	0.0864201	0.0712695	-0.147804
MDE6	SP_07_F10	0.2237	0.0905747	0.396149	-0.0856465	0.0814465	0.742867	0.307998	-0.307792	-0.496633	0.171726	-0.0757465	-0.125267	-0.367762	-0.292069
RPC1	SP_46_G7	0.419946	0.264929	0.496914	0.304852	0.972935	0.947828	-0.280563	0.0908543	0.173578	-0.191482	0.00654487	-0.0037679	-0.440321	0.228395
SPBC146.05C	SP_48_H2	0.251627	-0.0106266	0.168571	0.00747619	0.110124	0.667811	-0.205424	0.103364	0.414842	-0.162631	-0.126526	0.363966	0.0042499	0.0382867
SXA1	SP_32_E6	0.163828	-0.243625	-0.36197	-0.621221	-0.657354	-0.401938	0.416129	-0.283614	0.0886759	0.272538	-0.23856	-0.264412	-0.164491	-0.300989
SPAPB1A10.03	SP_11_G1	-0.286177	0.348816	0.287823	-0.104979	-0.319959	-0.082216	0.050376	0.386575	0.0333966	0.00648677	-0.00210902	0.21501	0.218177	0.356687
CYP6	SP_05_G11	0.0412258	0.0312712	-0.115968	0.401383	0.573061	0.666837	-0.159486	-0.200926	0.310403	-0.0909016	-0.216211	0.373823	0.108896	0.0658253
SPCC162.07	SP_19_G11	0.0163971	0.323673	0.616544	0.312857	0.396672	0.68187	0.132973	0.263895	-0.0499169	0.0395216	0.0698025	0.0273416	-0.742881	0.430395
SOD2	SP_15_H10	0.103778	0.149878	0.524418	0.0407953	-0.131068	0.374613	-0.443453	0.25507	-0.596307	-0.491432	1.02964	-0.572588	-1.49559	-0.140831
DPS	SP_14_E2	-0.402246	0.0050144	0.131631	-0.879376	-0.533952	-0.87409	0.10381	-0.331874	-0.23381	0.0242878	-0.0979731	-0.157614	0.15992	-0.23454
SPBC11B10.05C	SP_29_H7	0.0145285	0.159104	0.0703706	0.127954	0.311732	-0.270795	-0.0399988	0.0860487	0.217734	0.189276	-0.16952	0.0831041	0.0410611	0.109088
SPCC417.06C	SP_30_C8	2.03597	-0.0895459	0.98152	-1.53453	0.232156	-0.168015	0.388433	-0.357829	0.244741	0.0803568	0.123748	0.444186	NaN!	0.0141706
RPL5	SP_53_D12	-0.0562824	-0.0155277	-0.242179	-0.0600829	-0.186209	-0.0349385	-0.137435	-0.0885216	-0.0368696	-0.194345	-0.155833	-0.133322	0.54365	-0.292911
SPAC2F7.10	SP_40_F8	0.0943513	0.0627298	-0.200941	-0.0860958	-0.160279	-0.0482927	0.268959	-0.146897	-0.136725	0.102465	0.0140642	0.0062086	-0.116071	-0.0492525
RPS3A-2	SP_04_A11	-0.125622	0.148345	0.17526	-0.527419	-0.42727	0.0586562	0.612538	-0.394525	-0.414551	0.644037	-0.538654	-0.532066	0.524784	-0.29732
SPAC17A2.12	SP_42_G11	-0.373418	0.12477	0.217251	-0.151213	-0.501496	0.0288832	-0.019175	0.0763941	-0.0556628	-0.112954	0.244304	-0.022991	-0.608085	0.296423
SPBC1709.06	SP_05_D8	0.163697	0.021566	0.0990469	0.0732738	0.00499067	-0.327666	-0.361025	-0.235288	-0.520891	-0.26877	-0.297363	-0.513488	-0.129789	-0.0483072
SPBC1709.17	SP_45_G1	-0.00496713	0.0952446	0.436326	0.594216	0.666404	0.256893	0.163835	0.0916811	0.136481	0.222227	-0.0294775	0.124299	-0.00595471	0.258413
SPAC22H10.04	SP_19_F6	0.00243152	0.0467843	-0.0542911	0.641458	0.689701	0.203816	0.427124	-0.103753	-0.151091	0.314839	-0.0352929	-0.158138	0.305849	-0.0940958
SPAC144.12	SP_04_D12	0.0155767	0.0749497	-0.448665	-0.314264	-0.328416	-0.285441	-0.0485597	-0.294199	0.297884	-0.00386745	-0.321938	0.287246	0.0226432	-0.135629
UBA2	SP_27_C9	0.192564	0.223406	0.239877	0.0157097	0.125451	-0.020422	0.112327	0.0621203	-0.331072	-0.0908709	0.26085	-0.2407	0.0377198	-0.412564
GUT2	SP_16_H6	-0.752306	0.357768	0.651306	1.20486	0.400352	0.266475	-0.127217	-0.046676	-0.279319	-0.271325	0.275658	-0.13966	0.590048	0.0825104
SPBC106.14C	SP_75_C3	0.0813405	0.0407228	0.00482539	-0.0636467	0.165517	0.237293	-0.410436	-0.0117295	-0.00294361	-0.262031	0.0182589	-0.175704	NaN	-0.0738955
UBC12	SP_41_H1	-0.213205	0.176391	-0.208247	2.36226	2.00828	0.294946	0.244661	0.274953	-0.0725714	0.157198	0.147166	0.496146	0.00157802	-0.318204
SPAC589.04	SP_06_D3	-0.0368098	-0.0368865	-0.330887	-0.217961	-0.204516	-0.00989386	-0.0854768	0.153345	-0.171914	-0.01305	0.082792	-0.00120809	0.220786	-0.0860069
CDC23	SP_75_B7	0.277319	-0.248111	-0.29216	-0.425735	0.242134	-0.0812439	-0.344769	0.019537	-0.111288	-0.368845	0.203804	0.297776	NaN	0.147204
PAA1	SP_19_F3	0.118889	-0.317287	0.0243006	-0.586895	-0.274065	-0.0903683	0.565785	-0.378395	-0.540322	0.38171	-0.0992922	-0.461525	0.0918671	-0.0912754
RPN7	SP_15_E5	0.293876	-0.212332	-0.0491736	0.0879704	0.113846	0.329503	-0.0534398	0.291309	0.232435	0.0209321	0.012554	0.171877	-0.0359047	-0.232227
SPAC1952.17C	SP_21_D7	-0.0452111	-0.142394	0.075255	0.0240365	0.0236488	0.985567	-0.0690319	-0.0512755	0.795021	-0.13026	-0.104834	0.507564	0.203211	-0.0659066
SPBC1306.02	SP_24_F1	-0.241706	-0.0496195	0.305398	0.234498	-0.0856532	0.178627	0.25036	-0.357731	0.32305	0.12775	-0.266193	-0.0802088	-0.0667762	0.202849
SPAC1D4.01	SP_12_F2	0.570654	0.0931861	0.309369	0.0963197	1.01633	1.12709	-0.626793	0.216643	0.436186	-0.46316	0.128957	0.675014	-0.101281	0.0606066
SPAC1805.10	SP_23_H6	-0.0174995	0.053689	0.290469	0.173668	0.155192	0.540895	0.181968	-0.318138	0.249014	0.0384886	-0.203159	0.118049	0.108692	0.119765
SPBC56F2.05C	SP_23_G3	-0.299042	0.0943055	-0.00671033	-0.48252	-0.460739	-0.548117	0.501003	0.0574181	-0.456217	0.301468	0.854083	-0.594981	-1.1848	-0.0358852
SDH1	SP_21_F9	-0.332238	0.0286605	-0.0548785	0.293015	-0.482521	-0.300026	-0.202306	0.0730255	0.118388	0.0669906	-0.0849256	-0.510148	-0.392584	-0.468211
SPBC337.12	SP_31_E7	0.0674474	0.403916	0.0214442	0.450413	0.908732	0.79923	0.168824	0.146392	-0.243916	0.0358141	-0.0467848	-0.181276	0.309637	-0.117117
TF2-5	SP_08_D9	-0.802018	0.464384	0.101632	4.98068	3.14777	1.1277	-0.364366	0.759886	-0.837098	-0.332079	-0.487808	-0.378179	0.933805	-0.144964
SPAC959.06C	SP_13_D9	0.904917	0.118272	0.0421448	-0.943121	0.0816104	0.342365	0.124274	0.0195434	-0.111562	0.0670884	0.128215	0.332149	NaN	-0.134937
RPL24	SP_52_D4	-0.00869033	0.0456511	-0.297544	0.0585055	0.118923	-0.120767	-0.071287	-0.101908	0.115776	-0.0867525	-0.135937	0.136298	0.41911	-0.148402
SPAC23G3.05C	SP_24_G4	-0.593124	0.400118	0.408173	-0.627787	-0.96308	-0.900829	0.0214242	-0.0888936	0.0966783	0.0535962	-0.0434561	0.229378	0.260627	-0.174277
SPAC8C9.06C	SP_20_C12	-0.0416392	0.541543	0.41641	0.109723	0.418421	0.655682	-0.0517316	-0.171924	0.0243858	0.0878815	-0.0778075	-0.0197973	-0.289828	0.57638
SEC21	SP_22_D8	0.0914338	-0.057289	-0.00356683	0.108226	-0.17465	0.436363	0.0635836	-0.0764094	-0.149655	0.00793275	-0.0894345	-0.29453	0.0504189	0.330657
RPS5	SP_53_D8	-0.290761	0.0698045	0.273223	-0.0452521	-0.227573	-0.207177	0.020097	-0.109625	0.025502	-0.0362644	0.112253	-0.0041187	0.268231	-0.0901906
PRP40	SP_23_H2	-0.191164	0.112988	0.0705143	0.520959	0.247535	0.425164	0.323208	-0.175775	0.200763	0.400693	-0.206126	-0.0215152	0.00924089	0.0971544
MAK2	SP_13_H11	0.0704362	0.00654757	-0.151073	1.3979	0.54766	0.353262	0.218345	-0.196161	-0.258013	0.290357	-0.146061	-0.466189	-0.143953	-0.00990648
SPAC22H12.02	SP_48_D10	0.173833	0.512985	0.357214	0.0530152	-0.0442949	0.487475	-0.192981	0.160032	0.00208281	-0.11698	-0.0435275	-0.132772	0.0982582	0.0397774
SPAP7G5.06	SP_07_G11	-2.20517	0.505882	0.70819	0.0973958	-1.95768	-1.09206	-0.38108	0.0113742	-0.0903871	-0.268775	0.096569	-0.100925	-2.00005	0.524292
VPS9B	SP_28_F3	-0.224382	0.0693286	0.392035	0.335448	0.100379	0.52203	-0.185301	0.0954606	0.244387	-0.112952	-0.124961	0.0694535	0.0114928	0.323227
THP1	SP_28_F11	0.415132	-0.0638042	-0.0332836	0.38251	0.686629	0.433832	-0.0534567	-0.0497983	0.277353	-0.0862905	0.143353	0.143983	-0.296205	0.0674904
SPBC16E9.09C	SP_11_F10	0.0554498	-0.171005	-0.155506	-0.178304	0.0151889	-0.0942007	-0.35387	0.288762	0.52579	-0.130227	0.126733	0.59736	0.292052	-0.351255
WEE1	SP_24_G7	-0.262692	-0.097478	-0.14749	-0.557444	-0.65063	-0.220463	0.405866	-0.256652	-0.264156	0.273398	0.13846	-0.147808	-0.451735	0.104794
HUS5	SP_13_E10	-0.139787	0.0286172	0.183281	0.412364	0.464138	0.313068	-0.153987	0.0521239	-0.0780009	-0.0599497	0.00769339	0.00749144	0.103737	0.0700288
ATP11	SP_35_F8	0.409144	-0.0121537	0.498612	-0.325765	-0.0177583	0.781724	-0.254326	0.209684	-0.119966	-0.149292	0.00568671	0.13315	0.250727	0.135932
SEC22	SP_45_C5	-0.226777	0.0568875	0.630508	-0.0484466	-0.286758	-0.353663	0.268286	-0.106678	0.0378483	0.150462	-0.0912222	0.140056	0.117091	-0.0883581
SPCC576.17C	SP_43_E12	0.413987	-0.125034	0.272073	1.02337	1.09728	0.583175	0.362451	0.266127	-0.807072	0.0846685	0.342089	-0.540753	-3.02743	-0.114728
SPCC1281.05	SP_46_D2	0.107003	0.155007	0.245224	-0.383805	0.0156639	-0.18062	-0.0406653	0.265612	0.142297	0.13337	-0.00481367	0.191832	-0.137671	0.126653
SPAC30.08	SP_40_B8	-0.745266	-0.19145	0.233477	1.37711	0.274659	0.908386	-0.0070407	0.0185835	-0.177111	-0.0341746	0.0785097	-0.0719247	-0.265912	0.148041
SPCC757.06	SP_29_A4	-0.0358886	-0.0809521	-0.175731	-0.316675	-0.318563	-1.86724	0.153278	-0.491383	0.0783368	-0.0922002	-0.0733626	0.0742996	-0.035156	-0.116732
SPBC21C3.02C	SP_18_H10	-0.398186	0.117523	0.288973	0.842949	0.239558	0.274105	-0.219653	0.0359509	0.0942256	-0.162468	-0.0831721	0.130628	NaN!	0.180765
SPAC17A2.10C	SP_12_A6	-0.0459259	0.235358	0.330501	-1.52524	-1.28247	-0.461814	-1.00428	0.646025	-0.612396	-1.03216	1.0053	-0.00723592	-0.418096	-0.115625
SPAC2C4.14C	SP_06_F8	0.0863493	0.441562	0.986087	-0.253311	0.0151005	-0.0812913	-0.0209945	-0.0120845	-0.146639	0.010774	0.179566	0.37894	-0.125182	-0.208578
SPAC1039.07C	SP_31_C2	-0.36616	0.166972	0.387159	0.421353	0.26268	-0.313069	-0.216859	-0.36069	-0.16629	-0.207409	-0.0823273	0.0668468	-0.819004	0.442728
SPBC543.04	SP_44_D10	-0.131388	-0.221626	-0.480546	0.572834	-0.00516057	-0.570502	0.221419	-0.114705	0.0116681	0.169003	-0.213884	-0.181201	0.203512	-0.299189
SPBC1271.13	SP_31_D1	0.0804392	-0.412568	-0.941785	0.222709	0.249301	0.319644	-0.111418	0.292072	-0.0246961	-0.12851	0.595525	0.216682	0.0886017	-0.247906
ADE10	SP_52_H5	-0.355921	-0.453515	-1.39398	-0.535755	-1.0364	-1.65948	-0.130817	-0.432169	-0.358971	-0.0717605	-0.0372111	-0.615239	0.105824	-0.618353
MISC_RNA922542	SP_48_B1	-0.0462444	0.00613877	0.964947	-0.163726	-0.0577431	0.356859	0.00348832	0.180579	3.03103	-0.0659964	0.318969	2.81487	NaN	-0.261805
SPAC694.06C	SP_47_E10	0.108187	-0.0684724	0.81675	-0.390982	-0.126464	0.787475	-0.0375729	0.131603	0.181474	-0.0510948	-0.0630028	0.284283	0.287466	-0.0725347
WSP1	SP_42_G1	0.568417	-0.180581	0.614312	-0.595169	0.329393	-0.682797	0.273656	0.0916622	-0.435914	-0.200117	0.902648	0.110686	-0.249452	0.08133
SPCC1919.10C	SP_03_H5	0.178831	0.0211417	-0.0203529	0.430893	0.683008	0.502971	-0.0585607	-0.059168	-0.196391	-0.105405	-0.117566	-0.220935	0.125476	0.12867
TIF213	SP_49_D12	0.137728	0.108752	-0.116058	0.220074	0.187847	-0.135016	0.199703	-0.43594	-0.242739	0.0505642	-0.253865	-0.510686	0.315762	0.133258
UBI3	SP_52_B12	-0.321699	0.0411258	0.330234	0.31168	0.137356	0.0694685	-0.0703942	0.055074	0.0964274	-0.0696537	0.0545966	0.0681643	0.43978	-0.154047
SPAPB1A10.13	SP_24_F8	-0.054866	0.0221006	0.147806	-0.950489	-0.660321	-1.22584	0.137334	-0.0879073	0.13891	-0.0501905	-0.00941389	0.00650519	0.0703887	0.154245
SPAC4F10.21	SP_48_G12	1.27846	0.0658503	0.0290035	-0.964385	0.484057	0.429653	-0.00836141	-0.150366	-0.400501	0.085489	-0.0448949	-0.432331	-0.298068	-0.0245234
SPAC5D6.12	SP_09_D5	0.214043	0.0625588	-0.0765422	-0.745015	-0.549421	-0.0556707	-0.227462	0.0580855	-0.407457	-0.172686	0.3998	-0.430165	0.107251	-0.0119488
SPBP35G2.08C	SP_46_D6	0.229233	-0.159836	0.104228	-0.155076	0.10274	0.036067	0.168856	0.0347871	-0.138956	0.0953181	-0.119141	-0.224455	0.33072	-0.0780756
SPBC106.12C	SP_42_C3	0.614059	-0.107072	0.11654	0.304034	1.12062	0.360114	0.234284	-0.349499	-0.0759991	0.0324498	-0.104648	-0.221831	-0.153256	0.146495
SPBP18G5.03	SP_27_G1	-0.236392	0.36357	-0.40654	0.516462	0.138811	0.272569	0.0833441	0.0855348	-0.102624	0.297803	-0.145451	0.100302	-0.104074	-0.0419694
SPBC23G7.13C	SP_40_E12	0.511288	0.379219	-0.157678	-0.0538505	-0.105261	0.06995	-0.191811	0.292185	-0.396813	-0.244644	0.331825	0.177756	NaN!	-0.291837
SPBC215.07C	SP_33_H10	-0.104337	-0.0755981	-0.00685425	-0.338186	-0.421711	-0.247103	0.101431	0.0837141	-0.193563	0.1201	-0.104009	-0.157078	-0.0808476	0.142319
SPAC1348.14C	SP_32_D4	-0.607774	-0.384344	-0.723619	0.683497	-0.0776101	-0.568117	0.0339795	-0.271763	-0.0656759	0.0385308	-0.106939	0.00318569	-0.73281	0.0911889
SPAC8C9.12C	SP_19_C1	-0.683894	-0.479056	-0.197039	-0.403602	-1.07695	-0.607253	0.765993	-0.326512	-0.282734	0.308478	-0.145914	-0.288728	-0.157337	0.221268
VPS1	SP_42_G12	0.30053	-0.00868304	0.292256	-0.499075	-0.0830056	0.6014	0.199091	0.0538409	0.0324026	0.25571	-0.142128	-0.0711152	-0.171248	0.298076
SPAC1F12.09	SP_05_D12	-0.0130747	-0.268072	-0.0551783	0.332914	0.0405131	0.112585	0.0789077	-0.0124229	-0.162849	0.03849	-0.166421	-0.283619	NaN!	-0.0898371
SPCC1682.04	SP_08_E3	0.104531	-0.303832	-0.278991	-0.184965	-0.0552808	0.576724	-0.169234	0.166412	0.178612	-0.108164	0.0449937	0.51564	0.443956	-0.0439859
SPAC25B8.03	SP_17_H8	-0.111203	0.0647887	0.101787	-0.874329	-1.1451	-0.619499	-0.143653	-0.00257633	0.103143	-0.222396	-0.0265576	0.208077	0.597094	-0.262596
STE11	SP_46_H5	-0.613957	0.157697	0.156734	0.188064	-0.352047	-0.143409	0.0399939	0.0947877	-0.109211	-0.132948	0.0500346	0.109967	-0.565976	-0.152637
SPBC342.06C	SP_31_A8	0.389967	-0.200694	-0.0643074	0.19475	0.249545	0.269785	-0.0214203	-0.25644	-0.177159	0.12255	-0.423959	-0.0706256	0.470241	0.121734
SPAC607.06C	SP_41_D10	0.354245	-0.160915	-0.109853	-0.207038	0.0208143	0.0585713	0.132087	-0.108618	0.089826	-0.0556884	-0.239137	0.0155658	-0.0121849	0.221622
SPAC23C11.17	SP_06_E7	-0.262166	-0.0589036	-0.0899842	0.178119	-0.283525	0.0443006	-0.229858	0.268593	0.146615	-0.0902374	0.101256	0.0543729	-1.02022	0.178485
SPBC1709.08	SP_24_G11	0.211875	-0.042383	-0.233668	0.152615	0.382024	0.295298	0.0413261	-0.22392	0.151165	-0.0109954	-0.158325	-0.182439	0.353559	-0.142624
SPBC2A9.09	SP_39_E1	-0.309237	-0.0599103	-0.209344	0.495896	0.31628	0.308183	0.112872	0.236983	0.110384	0.102842	-0.0493952	0.276014	0.032062	-0.164178
APL5	SP_03_H12	0.514383	0.0697946	0.202755	0.00618409	0.523177	0.877668	-0.299731	-0.0832868	-0.0449743	-0.276558	-0.139424	0.0334401	-0.0458272	0.269188
SPBC8D2.01	SP_34_E12	-0.252797	-0.0025309	0.237354	-0.818498	-0.745698	-0.26305	0.0738941	0.249794	0.220415	-0.0261802	0.143187	0.52128	0.267364	-0.476933
SPAC222.04C	SP_27_B2	0.0661225	-0.106178	0.0506158	0.533055	0.525745	0.493116	-0.193054	0.243059	0.10989	0.27273	-0.100175	-0.026947	0.445223	-0.144864
MAE2	SP_24_F12	-1.05864	0.0537214	0.238039	0.295521	-0.954078	-1.06417	0.65126	0.180194	-0.0243464	0.511096	0.263017	-0.0792297	-0.300326	0.787903
CCT2	SP_15_F10	0.362571	0.00687674	0.245724	0.096233	0.349193	0.0899217	-0.104849	0.19	-0.018644	-0.0410721	0.256136	-0.0826234	0.107632	-0.089615
SPAC17G6.11C	SP_49_A6	0.290505	0.0632319	0.138749	-0.740117	-0.472736	-0.133613	-0.0592296	-0.0980944	-0.224288	-0.0146167	0.0393201	-0.498381	-0.298673	-0.0606966
SPBC21C3.07C	SP_24_D7	-0.164564	0.116401	-0.0257784	0.0557657	-0.0805477	-0.208391	-0.0410601	0.0648477	-0.103937	-0.00106318	-0.0951395	0.0134989	0.0879941	0.153925
SPAC25B8.04C	SP_16_C5	-0.262372	-0.0156163	0.0169854	-0.440409	-0.541104	-0.694155	1.2008	-0.295195	-0.0176639	0.0429624	-0.102664	-0.220408	0.182612	-0.308974
SPBC1604.17C	SP_36_D6	0.0669143	0.0619079	0.264123	-0.139612	-0.205031	0.0471997	0.0621363	-0.0638121	-0.0965612	-0.0220424	0.177127	-0.107464	-0.027286	0.118698
SPBC17D1.04	SP_20_F8	0.480109	0.0990511	0.280161	0.200009	0.629808	0.120092	0.230854	0.0423727	0.218508	0.0836611	-0.0141685	0.241751	-0.526597	0.152227
SPAC959.03C	SP_27_D8	0.146265	0.101344	0.774344	-0.0386835	0.113077	0.0785881	0.117879	-0.111087	-0.0389229	-0.00218061	-0.334764	-0.126592	0.0833648	-0.0115142
CDT2	SP_21_E8	-0.242487	0.0291349	0.733422	-0.32794	-0.157023	0.567455	0.476419	-0.477158	0.381387	0.277172	-0.430641	0.471593	0.349897	0.289938
CDR2	SP_08_C11	0.00986106	-0.319474	0.106009	-0.386502	-0.381468	-0.410488	0.366736	-0.0852169	-0.534193	0.328617	0.022499	-0.296956	-0.116557	-0.0557735
SPCC737.06C	SP_49_D7	0.241869	-0.470277	-0.517324	0.0541604	0.121819	0.385723	0.120744	-0.023509	0.171269	0.0582904	-0.0519878	0.350518	0.420645	0.078082
SPBC83.06C	SP_44_A1	-0.595982	-0.052953	-0.0374187	0.34121	-0.114797	-0.46581	-0.0581301	-0.0886376	0.0837173	-0.0483805	0.0116129	0.0718229	0.0128688	-0.398811
SPAC17H9.12C	SP_09_B9	0.198181	0.0331612	0.267811	-0.127971	0.112122	0.0473897	0.14362	0.312731	-0.0877551	0.105246	0.114728	-0.22509	-0.164087	0.0687645
CND1	SP_19_H7	-0.114474	-0.0261848	-0.182639	-0.244916	0.0790216	0.0904569	-0.0890935	0.390047	0.564109	0.0800143	-0.133456	0.35959	-0.0719302	0.576696
SP-U24B-SNO	SP_09_A1	0.247717	-0.0904873	0.306107	-0.0204809	0.369881	0.675997	-0.173712	0.111934	-0.00336967	-0.168355	-0.0450208	-0.377495	0.379889	0.264095
TFA1	SP_16_C7	0.237185	-0.0241574	0.268442	0.122016	0.417882	0.648169	-2.06528	-0.195769	0.216995	-0.333111	-0.135055	0.17539	0.244854	0.236841
SPAC222.05C	SP_14_F5	-0.066459	0.0366756	0.0152574	0.809104	0.30574	0.202693	-0.122152	0.0948026	0.0251832	-0.141585	0.122705	-0.160353	-0.119739	-0.37652
RAD2	SP_34_E10	0.1903	0.00385319	-0.181152	-0.302161	0.298658	-0.620264	-0.62844	0.113556	-0.106807	-0.597836	0.0914883	0.0419347	0.250758	-0.390356
RPS12-2	SP_15_A5	0.020992	-0.248555	-0.628561	0.151645	0.231399	-0.411802	0.14431	-0.231952	0.0581917	0.0399726	-0.132526	0.0441366	0.649714	-0.279071
SPAC25B8.17	SP_27_D1	-0.303429	-0.225189	-1.14017	-0.382115	-0.645725	-0.67099	0.554991	0.0604716	0.28477	0.325714	0.0371676	0.307858	0.153111	-0.114847
SPCC1259.09C	SP_38_C4	-1.35246	-0.0996329	-0.646779	0.732816	-0.770591	-1.04374	0.00643696	-0.052232	-0.471951	0.0101265	-0.182086	-0.110869	0.324218	-0.72448
PHP3	SP_42_B12	0.127345	-0.0409241	-0.00532348	-0.0384721	0.0639167	-0.127561	0.26428	-0.0971036	0.164007	0.155231	-0.190817	0.430941	-0.225429	-0.238791
SPAC57A10.07	SP_13_E4	0.287725	0.130072	0.39734	-0.91333	-0.410208	-0.14749	-0.256272	0.0545125	0.33373	-0.22546	0.0524362	0.590995	0.0316203	0.0317092
PHP5	SP_04_E12	-0.103094	0.258924	0.67673	-0.269707	-0.236678	0.0831189	-0.176445	0.36718	-0.421613	-0.12712	0.884002	-0.279025	-0.184484	-0.029856
SPCC645.06C	SP_47_A5	-0.345549	0.282774	0.532072	0.331492	0.0706033	0.468667	0.278891	0.32185	-0.22785	0.218414	0.25107	-0.0702462	-0.0447872	0.240058
RPL24-3	SP_07_B9	0.138543	0.213064	-0.0199032	-0.574491	-0.371026	-0.144637	0.10647	0.0354473	-0.37272	0.228183	-0.0531281	-0.416577	NaN	0.0121876
SPCC1682.09C	SP_45_F4	-0.340224	0.0327828	-0.295904	0.257551	0.453907	-0.455433	0.0433422	0.158341	-0.0765317	0.148294	0.368235	0.046644	0.383943	0.177731
SPBP23A10.02	SP_25_B10	-0.0991749	0.0123667	-0.331863	0.0136233	-0.13898	-0.4256	0.030049	0.284766	0.0902175	0.207771	0.157121	0.21698	0.180067	0.121862
SPCC126.04C	SP_16_C9	-0.303074	0.247522	0.0729232	0.700303	0.443194	0.0950607	-0.0683973	-0.0141341	-0.129603	-0.0557783	-0.0481392	0.167536	0.0170057	-0.359329
CDB4	SP_07_A12	0.10785	0.141914	0.148835	0.059267	-0.344849	0.635292	-0.329688	0.231037	-0.103599	-0.115986	-0.0833698	0.0583259	0.571803	0.187714
TRT1	SP_20_F10	0.21712	-0.571004	-0.616605	0.227925	0.243172	0.310021	-0.254672	-0.101111	0.0287792	-0.108887	-0.0563996	-0.156957	-0.165971	0.159205
SPCC790.03	SP_40_E6	0.746488	-0.496456	-0.579631	-1.01535	-0.248933	-1.16437	0.121953	-0.246269	-0.183072	-0.120061	-0.0256438	-0.0510751	0.144622	-0.169525
RHP57	SP_37_E12	0.0645168	0.137351	0.196809	0.457424	0.434453	0.512671	-0.0444177	-0.181038	0.157016	0.10995	-0.174267	-0.109431	0.189663	0.113077
SEC62	SP_22_A7	0.200107	0.408471	0.0565739	-0.659792	-0.446175	-0.106325	0.492738	-0.223065	-0.259778	0.277404	-0.08707	-0.319711	0.35464	0.0197486
SPBC4C3.06	SP_14_H9	-0.106678	0.145191	0.0083453	-0.634208	-0.690151	-0.104119	0.168398	-0.0288658	0.270943	0.163162	0.0118799	0.273279	-0.258697	-0.354698
SPBC211.06	SP_28_B8	-0.201407	0.0591411	0.134827	0.943939	0.694978	0.813412	-0.847961	-0.379028	-0.0978433	-0.706674	-0.387349	-0.0817925	0.221464	0.0487892
ATP10	SP_38_G1	-0.759616	-0.00177276	0.0876436	0.692	-0.0733278	-0.105432	0.127235	0.050094	0.0678912	-0.00529352	-0.218969	-0.1051	0.0970536	0.147111
SPBC3B9.12	SP_12_D7	-0.258805	0.278892	0.257231	-0.283074	-0.501514	0.248854	-0.406934	0.313053	0.381471	-0.202412	0.00184411	0.356372	0.122381	-0.166514
SPAP27G11.06C	SP_08_B12	-0.42209	0.1353	0.117643	0.328438	-0.114655	0.563701	0.168876	0.00797644	0.0226382	0.132914	0.0476399	0.0278591	-0.173835	0.0601825
SPAC26A3.09C	SP_19_G7	-0.182965	0.119737	-0.0608909	-0.00559908	-0.322878	-0.0608197	0.261635	-0.140792	-0.531954	0.209811	0.034655	-0.544025	-0.190916	0.0851095
SPAC9G1.10C	SP_18_E4	0.0449297	0.0473794	0.191301	0.57296	0.552294	0.673259	0.313433	0.372473	0.580496	0.149839	0.134755	0.521596	-0.31407	-0.0592973
SPBC839.17C	SP_51_F4	0.0087786	-0.117191	0.12869	-0.349644	-0.632318	-0.821085	-0.118864	-0.0951072	0.343852	-0.245723	-0.0494566	0.152206	0.272796	-0.424759
SPCC1795.05C	SP_14_B12	-0.28151	-0.307117	-0.591799	-0.0587556	-0.329329	-0.0483697	0.149496	-0.19496	0.1397	0.107339	-0.289122	0.0418095	NaN!	-0.319408
SPAPYUG7.06	SP_38_C8	-0.156761	0.122373	0.168584	-0.10375	-0.0545522	-0.591956	-0.252978	0.381068	0.213722	-0.269749	0.55443	0.515731	-0.576539	0.0178724
SPCC645.02	SP_08_C2	-0.0992369	0.216883	0.0804355	0.490262	0.242958	0.514477	-0.0606992	0.313893	0.306845	-0.073635	0.15823	0.173899	-0.0655887	0.0308266
SPAC19B12.11C	SP_27_B3	0.116098	0.392042	0.0595285	0.154827	0.269001	0.379051	-0.110609	-0.166323	0.0468145	-0.0257192	-0.0200815	-0.0724909	-0.152063	0.323516
SPAC23C11.13c_a	SP_80_D3	-0.113673	0.239621	-0.0800292	-0.0637852	0.270311	0.820657	-0.19192	-0.428979	0.27177	-0.0178131	0.0168876	-0.0824418	0.374067	0.250859
SPBC17G9.06C	SP_04_F10	0.102154	0.245627	0.979513	-0.339048	-0.138589	0.115786	-0.0486756	0.273019	0.665699	0.0579343	0.0281098	0.81351	0.245987	-0.143343
SPBC21H7.02	SP_34_B12	0.0293985	-0.228874	-0.159802	0.19791	0.126529	0.213053	0.106794	-0.0523677	-0.129836	0.0513347	-0.000482423	-0.0768395	0.0737081	-0.158672
CYC1	SP_52_A5	0.111839	-0.149668	0.182425	-0.40398	-0.16736	-0.916343	-0.848853	0.267278	0.292579	-0.574453	-0.0494205	0.101409	-0.326526	-0.0194407
MRA1	SP_12_F12	-0.190021	0.427935	0.222805	-0.229364	-0.122925	0.130013	0.0913058	0.0489454	-0.0628233	0.186421	-0.0708267	0.0120777	0.201684	0.173634
SPAC17H9.18C	SP_15_B2	-0.384996	0.247751	0.604612	0.462295	0.0928118	0.636623	-0.649605	-0.157987	0.130394	-0.389221	-0.130391	-0.351202	0.147282	0.104283
SPAC1002.18	SP_46_D1	-1.05601	-0.0885636	-0.08602	0.437158	-0.349079	-0.896803	0.0368095	0.0168062	-0.011647	-0.0603044	-0.0755324	0.04168	1.19028	0.701559
SPAC22F8.03C	SP_28_A7	-0.170244	-0.129833	0.288073	-0.443978	-0.423348	-0.554569	-0.0847961	-0.152113	0.239915	-0.0850436	-0.0936401	-0.107644	-0.94375	-0.144474
UVDE	SP_12_F5	-0.523221	0.14879	0.292277	0.630239	-0.364515	-0.0230199	0.0913175	0.0529667	-0.130195	0.0757759	0.0423618	-0.201573	-0.000415616	0.414992
SEC13	SP_46_C9	0.20266	-0.0565085	0.0294111	-0.385151	-0.0530571	-0.0695858	0.0425846	0.16112	0.419799	-0.0738346	0.050075	0.373402	0.382847	-0.10524
SPAPB17E12.14C	SP_21_H8	-0.179037	0.0295479	0.0702887	-0.151551	-0.273334	0.000229331	0.142664	0.0766303	-0.517223	0.128216	0.00156028	-0.398927	-0.354353	0.179189
SPAC18G6.10	SP_10_B12	-0.0368348	-0.0616488	0.382925	0.183882	0.0728326	-0.0484746	-0.0923292	-0.125581	0.240632	-0.0844545	0.0136668	0.246385	-0.0843962	0.346296
SPCC24B10.06	SP_12_A9	0.362585	-0.0747306	0.235303	0.107703	1.04126	0.516815	-0.170051	0.259534	0.415695	-0.0783838	0.462855	0.440729	-0.216912	0.139278
SPAC1B3.15C	SP_36_E7	-0.356247	-0.0522589	-0.0125961	-0.544241	-0.939076	-1.06046	-0.117181	-0.0767827	0.188669	-0.176929	-0.168746	-0.0538886	-0.17425	-0.0338368
SPBC216.03	SP_35_F3	0.472687	-0.0973885	0.018878	0.415469	1.07385	0.913666	0.144442	-0.0529814	0.126163	0.039643	-0.0591194	0.184635	-0.921646	-0.0596734
SPAC1556.08C	SP_33_F7	-0.275967	-0.00771999	0.0170699	-0.0467365	-0.396227	-0.45356	0.275706	-0.243954	0.0193716	0.145805	-0.178432	-0.0466585	0.0177226	-0.160355
SBH2	SP_13_A3	0.0541947	-0.164617	0.05591	-0.512551	-0.406666	-0.682105	0.315643	-0.332121	0.0527811	0.269417	-0.24966	-0.136678	NaN	-0.389064
SPAC32A11.01	SP_42_G9	-0.129504	-0.125754	0.0410746	4.25113	4.50394	4.13311	0.850106	3.12854	2.53456	0.219097	2.81728	2.45657	1.01648	-0.294487
SEC23A	SP_27_H6	-0.0550885	-0.289759	-0.169188	-0.193013	-0.351402	0.245169	0.495418	-0.152691	-0.178963	0.418815	-0.14159	-0.586127	0.00227802	0.0207514
SPBC2G5.08	SP_02_C8	0.350347	-0.0151695	-0.140715	0.00752459	0.50523	-0.174927	0.218349	-0.169096	-0.0261001	0.191286	-0.116681	0.010714	-0.117614	-0.177162
NIF1	SP_10_H8	-0.00541281	0.0664659	-0.219852	-0.483811	-0.340744	0.00651819	-0.219248	0.0111509	0.173033	0.520664	-0.0548532	-0.121048	-0.422594	0.0682001
SPCC736.02	SP_29_C3	0.255068	-0.448082	-0.234795	0.156358	0.48767	0.205062	0.0226669	-0.396894	0.0342246	-0.0710317	-0.295349	0.0919258	NaN!	-0.113383
SPBC30D10.14	SP_18_D1	1.15694	-0.255918	0.0782695	0.0857913	1.09563	0.653451	0.46829	0.0877128	-0.132649	0.23404	0.330059	-0.0474752	-0.064012	0.0552684
SPBC1289.16c	SP_01_H10	0.654806	0.0371767	0.159959	-0.29149	0.180784	-0.519249	0.169287	0.146311	0.193197	0.0808826	0.203507	0.362958	-4.95183	-0.597845
SPCC18B5.09C	SP_05_B2	0.00630482	-0.0659527	-0.247048	0.212011	0.0203752	0.179969	0.0582626	-0.03872	0.0961956	0.0645306	-0.040746	-0.130828	0.114271	0.0651097
SPCP25A2.03	SP_41_G7	0.140709	-0.255113	-0.102076	0.107838	0.736959	0.303743	-0.148534	-0.0946727	0.129615	-0.0377825	-0.224423	0.13019	0.160753	0.214747
SPAC10F6.07C	SP_44_A6	-0.0651305	-0.242575	-0.158752	0.408186	0.402882	0.60842	-0.310293	-0.0164455	0.415988	-0.120237	-0.119478	0.301031	0.153298	0.139015
SPCC126.06	SP_30_E4	-0.188896	-0.1161	-0.426689	-0.185033	-0.370174	-0.0416226	-0.130663	0.274234	-0.152657	-0.127316	-0.0401423	-0.0150592	-0.13575	-0.115322
SPAC589.12	SP_27_G2	-0.223992	0.0393326	-0.276942	-0.0498798	-0.551605	0.111391	0.0241056	0.0295257	0.589125	0.0431303	0.0108485	0.237213	0.126737	-0.254933
SPAC8E11.06	SP_12_B1	0.458555	-0.169631	0.627001	-0.90008	-0.266838	0.236956	-0.681281	-0.154047	0.206444	-0.557057	-0.180917	-0.186189	0.231757	-0.28538
SPCC965.07C	SP_42_C2	-0.732571	-0.328516	0.940607	1.5482	0.585588	1.68922	0.502607	0.267241	-0.137779	0.529158	0.195238	-0.0041168	-1.00802	2.15832
PTR6	SP_27_C5	0.407421	-0.181034	0.159948	-0.057344	0.59357	0.703748	-0.124193	0.0365278	0.053248	-0.111861	-0.0351548	-0.00999355	-0.115046	0.290487
SMD1	SP_32_B2	0.0615147	-0.115355	-0.0658259	-0.298856	-0.0574191	0.0678469	-0.208579	0.123883	0.459256	-0.163817	0.019932	0.344817	0.279385	-0.0784859
RPL1-1	SP_20_A7	0.00311128	-0.267109	-0.0847781	-0.264183	-0.187499	-0.0642153	0.0931228	-0.143011	-0.124009	0.0557912	0.00530801	-0.125256	0.46135	-0.10671
SPBC21D10.03c	SP_01_A8	0.576438	-0.208074	0.0811244	0.820606	0.835109	0.693352	0.082044	0.108195	-0.207805	-0.0393579	0.506559	-0.447521	-0.346478	-0.00501072
SPCC794.08	SP_05_F12	-0.0275231	-0.0564487	0.0817194	0.0550274	-0.226369	0.0164318	-0.266729	0.208698	-0.0201104	-0.207205	-0.0326664	-0.404042	-0.856886	0.0645951
SPAC343.04C	SP_13_H6	0.118266	-0.159263	-0.242418	0.329765	0.445157	0.698207	-0.203322	0.13913	0.0351807	-0.0737886	-0.132833	-0.144972	-0.0665413	0.0686609
SPAC4G9.04C	SP_49_G9	-0.409027	-0.0341091	-0.402219	-0.157136	-0.494546	-0.492963	0.364415	-0.350293	-0.0198393	0.240132	-0.167907	-0.264595	0.0363781	-0.10046
SPCC306.04C	SP_09_H7	-0.0263392	0.0975302	-0.0499221	0.0707614	0.151748	0.630193	0.00434648	-0.0217108	0.214888	0.0478506	-0.136117	0.312278	0.18585	-0.198194
SPAC23D3.09	SP_31_F8	-0.391643	0.240971	-0.0666009	0.253434	-0.188684	-0.0220621	0.051519	-0.238138	-0.177743	-0.0346404	-0.169294	-0.0317936	0.258729	0.583011
SPAC1093.05	SP_44_E12	0.790414	0.6673	-0.0230935	-0.290472	0.51082	0.608153	-0.262393	-0.10964	-0.146873	-0.144625	-0.0305363	-0.147177	0.186152	0.443884
SPBP8B7.18C	SP_03_F11	0.053686	0.49461	0.140625	0.663866	0.501705	-0.620316	-0.429427	0.0106659	0.881245	-0.26873	0.0590596	0.766429	0.143928	-0.228743
SPAC30.13	SP_31_H4	-0.484167	-0.155444	-0.525305	0.500645	-0.321964	-0.398584	0.00363907	0.0491268	0.0730536	-0.0154251	-0.0608192	0.238254	-0.109359	-0.18971
SPBC29A3.13	SP_28_E11	0.11765	-0.343605	-0.206059	-0.254429	-0.230035	-0.333508	-0.163406	0.559175	0.0768003	-0.145447	0.0533031	0.041182	0.297006	-0.0489793
SPCC645.13	SP_27_H4	-0.276715	-0.261153	-0.297617	0.68014	0.163724	-0.0568717	0.378485	-0.411897	-0.404683	0.24087	-0.351586	-0.516703	-0.128278	-0.0772431
SPAC664.09	SP_19_H11	0.609597	-0.146265	-0.404397	-0.36512	0.150284	-0.0391495	-0.160362	0.0515466	-0.0673686	-0.100398	0.251393	-0.114579	-0.492394	-0.267463
SPAC27E2.03C	SP_52_G9	-0.0529831	0.00505548	-0.52112	-0.389636	-0.740412	-0.249484	-0.520514	-0.234852	0.1881	-0.365836	-0.283599	0.193222	0.115411	-0.269164
SPBC1703.13C	SP_53_F10	0.179346	-0.127504	0.34346	-0.147156	0.159909	-1.21991	0.177133	-0.0350614	0.367364	0.093168	0.0205823	0.155725	-0.258132	0.223515
ALP4	SP_32_H10	-0.546736	-0.758783	-0.69385	0.679708	-0.122476	0.304165	0.011428	-0.00207483	-0.0334512	0.0925449	0.106994	-0.0179525	0.111277	-0.0647509
CTR4	SP_08_C1	1.64802	-0.720614	-0.513527	-0.626713	1.2951	0.252235	0.796766	-0.434746	-0.427144	0.824231	-0.153131	-0.273196	0.671088	-0.0039875
SPAC22G7.07C	SP_18_D12	0.638038	0.0125229	0.178512	-0.38226	-0.136771	-0.168947	0.103342	0.00994204	-0.136399	0.646609	-0.0349102	-0.0770637	-0.441152	-0.177897
SPAC1006.04C	SP_20_B11	-0.00242653	-0.109245	-0.14831	0.756614	0.747102	0.11448	0.545107	-0.2009	-0.369273	0.077223	-0.0412047	0.599972	0.67028	0.0930682
SPCC1494.03	SP_47_D2	-0.15558	-0.039887	-0.106876	0.399719	-0.0383048	-0.57397	0.422273	-0.229013	-0.207657	0.142893	0.0195421	-0.338652	-1.05965	-0.349975
RPL9-1	SP_53_D1	-0.214747	0.176049	0.234961	0.327421	0.0937444	0.205698	0.19925	-0.0158214	-0.0977869	0.332409	-0.118286	-0.134788	0.628175	-0.0262169
BUB1	SP_15_B8	0.115839	0.368997	0.0945354	-0.266384	-0.456917	-0.0230917	-0.145409	-0.117444	0.189234	-0.158104	-0.114426	-0.0490749	0.0269018	0.375439
SPBP4H10.15	SP_34_D12	-0.28707	0.0183575	-0.108539	0.423594	-0.0707985	0.139378	-0.245872	0.104373	0.0994988	-0.00640818	0.0362319	-0.310056	0.019885	-0.395592
SPCC330.09	SP_20_H4	0.217844	-1.01195	-0.0200835	-0.57321	-0.129489	-0.384281	0.149373	-0.280769	-1.02087	0.0238676	-0.0812695	-1.25201	-0.168651	-0.0479158
SRS2	SP_75_A10	-0.0382437	-0.163999	-0.275337	0.234126	0.285228	-0.339505	-0.0784904	0.0189169	0.0421272	-0.0872039	-0.103047	0.103088	NaN	0.0974796
SPBPB2B2.11	SP_39_G5	0.439195	-0.283004	0.241311	0.71187	0.711057	0.083967	0.306652	-0.621601	-0.753817	-0.0191884	-0.0879252	-0.757794	-1.00858	-0.308088
SFC1	SP_19_C10	-0.0883028	0.155804	0.770739	0.893795	0.400715	0.586874	0.0557845	-0.170898	0.370147	0.120017	-0.0872265	0.424529	0.0211513	-0.00900569
SPAC222.08C	SP_31_D12	-1.20732	-0.355841	-1.77192	1.56487	-0.180573	-1.58616	0.453478	-0.178959	-0.0388636	0.188314	-0.109716	-0.10433	NaN!	-0.814932
RPB1	SP_30_F10	0.243081	0.184947	0.43647	-1.12403	-0.0823346	0.643405	0.092671	-0.155387	-0.311164	-0.0782561	0.00396114	-0.270125	-0.39792	0.24838
PRP22	SP_35_E1	0.0970015	0.0789089	-0.08153	0.0142969	0.231757	0.52002	-0.0969457	0.102578	-0.0301037	0.0132323	0.0658796	0.147184	0.111569	0.0390535
SPAC2G11.13	SP_03_F9	0.517346	-0.159994	1.01374	-0.229671	0.258137	0.356317	-0.15248	0.366418	-0.567513	-0.643815	1.23272	0.0966982	0.150674	-0.00225255
SPAC17G8.08c_a	SP_80_E6	-0.43879	0.488733	0.500569	0.916412	0.310041	0.495797	-0.315797	0.0641387	-0.143856	-0.312355	-0.0504184	-0.569348	0.464368	-0.0433702
SPAC3H1.06C	SP_23_F1	-1.35921	-0.0603607	-0.680055	0.200892	-1.25081	-1.28952	0.198471	-0.496817	-0.102309	0.0617683	-0.447891	-0.255388	0.0478812	-0.347729
SPBC1539.08	SP_16_D2	0.038284	0.452945	0.376871	-0.59575	-0.333842	-0.738015	0.0102666	0.0448305	0.0478122	0.000754651	-0.142238	0.132146	0.109606	0.0874784
RPL30-2	SP_03_B2	1.11611	0.331382	0.303475	1.23527	2.48856	2.93066	0.598416	0.575769	0.473743	0.632849	0.665163	0.453398	NaN	-0.466585
RPN3	SP_22_F8	0.0219767	-0.1021	0.392442	0.032624	-0.0953925	0.231973	0.251019	-0.0707518	0.0686493	0.112894	-0.175739	0.0399522	0.193768	0.268467
sad1	SP_01_F2	-0.0560708	0.357577	1.78694	-0.262594	-0.138038	0.29201	0.0401938	0.176472	0.33689	0.0360436	0.28856	0.384437	-0.128392	0.437328
ULP1	SP_34_G7	0.0490436	0.10102	0.806251	-1.01764	-0.641539	-0.243171	-0.0929823	0.200577	0.362209	-0.0309851	0.104186	0.34579	-0.067587	0.108078
SPCC645.04	SP_06_C1	-0.0574951	0.340955	0.0733471	0.208584	0.0028731	-0.186584	0.216983	-0.129352	0.144958	0.129728	-0.0902822	0.0439383	0.0626536	-0.338958
SPCC1919.04	SP_11_A9	-0.709178	-0.116655	-0.219617	0.438199	0.0141875	-0.127874	0.0637719	0.199414	0.00772572	0.131164	0.0854798	-0.0610555	-0.0522882	0.0546398
SPBC685.06	SP_53_F4	-0.260366	0.27222	0.00747538	0.0809679	-0.176869	-0.260158	0.0843825	-0.344007	0.068384	0.0415752	-0.239897	-0.0153478	0.485597	0.18458
SP-Z16-SNO	SP_16_A1	NaN	-0.0332167	-0.0643244	NaN!	-0.236982	1.23221	0.121845	-0.60594	-0.127317	-0.0473385	-0.526654	-0.235573	NaN	-0.108574
SPAC6F6.04C	SP_36_G12	0.321465	0.0181626	0.0435785	-0.327825	0.0501305	-0.156576	0.0805562	-0.16344	-0.000300533	-0.0104741	0.0325547	0.265832	-0.057887	-0.170656
SPAC222.14C	SP_18_H4	-0.0237327	-0.168878	-0.0293301	-0.139524	-0.327956	-0.0572658	-0.231076	0.162155	0.274559	-0.127536	-0.0691146	0.23207	-0.186963	-0.0759792
MRNA1000493	SP_04_B1	2.43187	-1.28811	-1.08978	-1.2695	1.3616	1.86529	-1.12667	0.231829	-1.08338	-0.759761	-0.0570793	-0.0641511	NaN	-0.0873879
MEU3	SP_36_B10	-0.958479	1.03559	2.57789	1.24526	1.06513	2.70309	0.139682	0.19731	5.88083	0.0874942	0.266	6.03664	NaN	-1.07703
CDC17	SP_12_H1	0.503861	-0.0798287	-0.268841	-0.348037	0.349209	-0.0989874	0.177427	0.00550352	0.289913	0.279651	-0.080193	0.00448457	0.344784	-0.211949
SPBP8B7.08C	SP_45_D10	0.239709	-0.0185634	-0.0558711	0.420048	0.573634	0.276656	0.136607	0.0616713	0.218949	-0.00471634	0.024546	0.205039	0.415993	0.0704294
SPAC8C9.09C	SP_21_B10	-0.0578494	-0.212873	-0.581297	0.242228	-0.0205625	0.745981	-0.119255	0.203907	1.00166	-0.0247877	-0.0570961	0.861019	0.444293	0.0689025
SPAC29B12.11C	SP_45_B10	-0.329195	-0.400751	-0.523173	0.0127799	-0.317114	-0.11473	0.130171	0.0289521	-0.286088	-0.00564424	0.352848	-0.0500002	-0.173174	-0.134475
SNW1	SP_36_H9	0.242717	-0.149229	-0.336865	0.0020905	0.333983	-0.231418	0.0506893	-0.0830462	0.0244556	0.0558561	0.216029	-0.0125991	-0.0356409	-0.209999
MVP1	SP_43_E1	-0.307422	0.346213	0.724452	0.829317	0.183587	1.29576	-0.0600432	-0.336516	0.0448787	-0.161862	-0.543598	-0.038455	-0.333215	0.230997
SPCC4G3.13C	SP_34_A7	0.927018	-0.519693	-0.25059	-0.361224	0.547863	0.282184	0.416181	-0.0677635	-0.186371	0.27672	0.00233571	-0.152329	-0.0352408	0.00915338
SPCC11E10.06C	SP_45_G7	0.305629	0.285935	1.01053	-0.999949	-0.209835	0.0956798	-0.256094	0.14486	-0.527063	-0.256863	0.267112	-0.0289987	0.44333	0.049147
SPBC2A9.03	SP_23_D9	0.448746	-0.149882	-0.132855	0.366563	0.609243	0.0644709	0.0277433	-0.086717	0.116268	-0.0791909	-0.0661009	0.164864	-0.368678	0.240889
SPBC1677.03C	SP_16_E10	-0.701604	-0.0116686	-0.814957	-0.0444446	-1.07942	-1.48129	-0.0570963	-0.132036	-0.270219	-0.0188057	-0.152078	-0.193974	0.0462661	-0.797777
SPAC30.09C	SP_41_A12	0.0809403	-0.244865	-0.242732	0.219929	0.156777	0.173829	0.159645	-0.090298	0.394674	0.202954	-0.0761173	0.195062	-0.517997	-0.0181528
SPAC1805.03C	SP_08_C12	0.730618	-0.167512	-0.0970981	0.281036	0.992064	0.28397	0.0314272	0.161611	-0.181249	0.0854248	-0.0131415	-0.114335	0.106859	0.568631
SPBC342.03	SP_46_G10	0.288929	0.302048	0.531336	0.273005	0.468019	0.746806	-0.247662	-0.166355	-0.317624	-0.358191	-0.368156	-0.0400708	0.45419	0.543913
SPAPB1A10.12C	SP_26_D4	-0.848569	0.279986	0.467168	0.965827	-0.0391234	0.0784002	0.403324	-0.721551	-0.127789	0.0897487	-0.620475	-0.145504	-0.357946	0.432911
SPAC56F8.17C	SP_32_E2	-0.166004	-0.097525	-0.140295	0.227285	0.0126388	0.193038	-0.0355445	-0.0443685	0.638522	0.150596	-0.292618	0.0710518	0.190675	-0.0289624
UBC11	SP_26_D12	0.189797	-0.258418	-0.18639	-0.0135558	0.265596	0.727652	-0.0960992	0.395603	0.588963	0.0874551	0.141473	0.64228	0.414261	-0.133692
CNP1	SP_06_A3	0.143832	0.300936	0.670042	-0.602206	0.498987	0.199136	-0.0544527	0.213554	0.140826	-0.141636	0.0726312	0.296138	0.18597	0.103943
POF9	SP_35_C8	0.0236104	0.510314	0.472168	-0.90857	-0.374621	-0.990018	-0.538326	-0.32577	-0.337214	-0.490969	-0.0785079	0.35995	-0.210169	0.0819729
SPBC21C3.04C	SP_34_A2	-0.0990442	-0.307645	-0.431073	-0.211277	-0.346043	0.30414	-0.203273	0.257519	0.495993	0.0307166	-0.0200428	0.440684	0.124313	-0.023891
ARP10	SP_03_F6	-0.111791	0.0882804	0.0174303	-0.187309	-0.154561	-0.486416	0.0586008	-0.224146	0.429728	0.03223	-0.1061	0.337888	0.413225	-0.0300474
SP-SNR38-SNO	SP_05_A1	0.296397	0.0960853	0.159559	-0.390172	-0.24276	0.771106	0.0417851	0.114152	-0.347482	-0.200497	0.313363	-0.626943	NaN	0.29752
SPAC31A2.12	SP_15_F6	0.203217	0.207118	0.284715	-0.189465	0.332165	0.390008	0.0565554	0.0116341	0.0210751	0.0488831	0.219382	-0.117662	-0.574272	0.611749
SPBC146.11C	SP_42_F10	-0.129861	0.0834421	0.0545588	0.903285	0.552349	0.116384	0.541119	-0.102579	0.126616	0.38933	0.0405479	0.209608	-0.355983	-0.00860924
ZFS1	SP_34_F1	-0.120435	0.326183	0.433494	-0.147861	-0.152446	0.0092422	0.209149	0.0596762	-0.0292456	0.206151	0.104839	-0.162618	-0.462957	0.517001
SPBC25H2.11C	SP_22_G10	0.386598	-0.144001	-0.246659	-0.0958636	0.427826	1.56939	-0.120866	0.143771	-0.227475	-0.0194454	0.17039	0.138242	0.313245	0.0126101
SPAPB1E7.01C	SP_38_B7	0.266426	-0.144255	0.829598	-0.123972	0.567656	0.325177	0.145178	0.173088	0.22566	0.207938	0.1418	0.00181123	0.150939	-0.0029645
SPBP23A10.09	SP_06_A12	0.200299	0.0708336	0.121154	-0.20275	0.154065	-0.476077	0.246583	0.0272275	-0.0691463	-0.0412686	0.106428	0.142717	0.0975881	0.0386396
PMA2	SP_38_H8	-0.141319	0.147077	0.626693	-0.164541	0.345348	0.991681	-0.232332	0.133069	-0.226586	-0.0598877	0.115895	-0.108107	0.0100061	0.55059
MFM3	SP_33_A1	-0.405062	-0.0909082	0.0409653	0.222448	-0.404461	-0.549771	-0.261665	-0.261157	-0.0864051	-0.180831	0.0504083	-0.462628	0.0128461	0.540782
SNRNA2342098	SP_26_B3	1.12323	1.55183	2.37664	0.387969	1.33528	2.45704	-0.896208	0.0617263	0.666357	-0.528583	1.1668	0.403727	NaN	0.846871
SPBC1539.05	SP_09_C10	0.10526	0.0923485	-0.277982	0.535139	0.414823	-0.0787215	0.445031	-0.205081	-0.126045	0.311677	-0.214414	-0.0727732	0.220024	-0.151369
SPAC323.04	SP_31_D3	-0.489931	-0.202284	-0.649879	0.668305	-0.0267801	-0.165577	-0.0976348	0.0143496	0.0452152	-0.0878489	-0.0424636	-0.119657	0.330422	-0.504516
SPAC688.12C	SP_31_A6	-0.0979378	0.0529268	0.179644	0.322516	-0.0313934	0.12374	-0.314401	0.0895227	0.29701	-0.17141	0.0668996	0.31331	0.392825	-0.0290452
SPBC23E6.05	SP_15_H1	0.188435	0.343422	-0.151273	-0.275757	-0.12512	-0.154443	-0.264495	-0.254299	-0.172886	-0.032706	-0.24688	-0.42156	-0.0831485	0.421974
SPBC1271.04C	SP_43_D10	0.326371	-0.190465	-0.799359	-0.270888	-0.0683025	-0.173467	-0.105788	-0.202312	-0.326582	0.0101405	-0.0360174	-0.3565	0.31022	-0.195785
SPAC4H3.12C	SP_25_A2	NaN	-0.0451936	-0.18833	NaN!	-1.21161	-1.48752	0.0831882	-0.135304	0.0376642	0.0177871	0.0315575	-0.284795	-0.0862214	-0.463818
SPAC12B10.06C	SP_08_B7	-0.282311	0.0213717	-0.00588371	0.665404	0.0676395	0.0435346	-0.132975	-0.0992385	0.222203	-0.141957	-0.0994342	0.3516	0.30277	0.00126664
SPBC405.03C	SP_19_F10	-0.447264	0.280425	-0.316118	-0.237046	-0.554195	-0.998683	0.32634	-0.0667002	0.0723327	0.154742	-0.101775	0.0116501	-0.00755296	-0.1949
SPBC4C3.01	SP_01_H3	0.121581	0.326496	0.244483	-0.314759	0.00296108	0.106632	-0.01235	0.185664	0.18258	0.0565278	0.174375	0.265495	-0.120363	0.0527774
SPCP1E11.04C	SP_19_F9	0.0159233	-0.0691633	0.167449	-1.12533	-0.796216	0.00491653	0.14292	0.215077	-0.380166	0.122048	0.0202772	-0.330804	-0.282169	0.0627551
MKH1	SP_22_A10	-0.00535797	0.2315	0.242794	0.16561	0.253448	0.0110773	0.260191	-0.0466468	0.129797	0.113603	-0.0271565	-0.187465	NaN	0.255632
SPBC16G5.19	SP_16_A3	-0.0164087	0.208077	0.208946	-0.523698	0.110848	-0.188914	0.145124	-0.233309	0.12543	0.111441	-0.0269705	0.276273	NaN!	0.624861
SPBC1685.11	SP_12_B7	-0.10758	0.598098	-0.000944596	-0.180275	-0.510646	-0.297468	-0.0270046	-0.0997192	-0.0189253	-0.0171145	-0.0926454	-0.0935068	0.138158	-0.0782722
SAP1	SP_51_B12	0.477314	-0.155809	-0.570389	-1.40517	-0.628928	0.0517431	0.0745173	0.0065277	-0.139054	-0.0102573	0.147776	0.0134717	-0.26141	0.294565
SPAP11E10.02C	SP_30_H12	0.529084	-0.185113	0.27684	0.164861	0.562769	-0.203796	0.458872	-0.0613912	-0.668504	-0.258289	1.39706	-0.497729	0.135753	-0.185633
SDS23	SP_14_F7	-0.482786	-0.184902	0.00400534	0.38054	-0.1458	-0.672834	-0.0100105	0.361338	-0.038719	0.060522	0.0544507	-0.026747	-0.385079	-0.0380212
SPBC14C8.18c	SP_01_E2	-0.147051	-0.129156	-0.0458615	0.286122	0.180851	-0.413859	-0.144257	0.0383384	-0.162136	-0.116801	0.485927	-0.00571733	0.332105	-0.469736
SPAC3H1.09C	SP_10_F1	-0.0172002	0.23462	0.07916	-0.393399	-0.605807	-0.0511156	0.0798388	-0.0336737	-0.0755346	0.14443	0.0200116	-0.207502	0.191806	0.0189351
APL1	SP_47_H11	-0.124633	0.129575	0.211513	-0.140863	-0.536683	0.329528	0.0977433	-0.480021	-0.0332715	0.149383	-0.344106	-0.0250355	-0.141648	0.198948
SPBC80.14C	SP_16_B10	0.0696272	-0.0964657	0.222074	-0.134725	-0.241426	-0.302857	-0.139991	0.149555	-0.0593753	-0.0487714	-0.0375641	0.12981	-1.11486	0.214948
SPAC23H3.04	SP_35_E6	1.09161	-0.132868	0.460576	-0.559441	0.329238	0.230479	0.18286	-0.10108	0.207388	0.491451	-0.254797	0.469334	-1.5253	-0.11286
SPCC16A11.15C	SP_31_A5	-0.183335	-0.0382074	0.380117	1.65149	1.11662	-0.230017	0.0509478	0.649142	-0.270747	0.0762872	0.69107	-0.324075	-2.39961	-0.10551
CKA1	SP_21_E7	0.15537	0.104789	-0.08847	-0.509763	-0.513124	0.429539	-0.369562	-0.152381	0.232934	-0.302912	-0.146663	0.594937	0.0580034	0.139292
SPAC31A2.08	SP_38_A6	-0.260049	0.0386896	-0.0394168	0.0308197	0.137091	0.30663	-0.182348	-0.0267635	-0.132363	0.00831512	0.0332352	-0.0201984	0.0435494	0.165447
RPL20-2	SP_42_B7	0.18046	0.0605218	0.214303	-0.186614	-0.0860326	-0.108488	0.2775	-0.237043	-0.0242996	0.142634	-0.125264	0.0462744	0.570318	-0.0356094
SPAC17C9.12	SP_26_D5	-0.207905	0.100914	0.130322	0.361482	0.212394	0.596187	-0.0948693	0.372915	0.32797	-0.124719	-0.134705	0.135491	NaN	0.312335
CUT12	SP_13_F5	0.136002	0.0274009	0.60346	0.197286	0.422819	0.585785	-0.00608139	-0.0705955	0.508125	0.0446643	-0.164203	0.420399	0.0535386	0.0557082
SPAC144.15C	SP_12_G9	0.0835108	0.0458808	0.607855	0.0244493	0.177186	0.538487	0.013004	0.140115	-0.34218	-0.336303	0.896408	-0.136565	0.243216	0.062747
RNH1	SP_21_C11	0.226639	-0.0271304	-0.0912898	0.267996	0.528676	0.118493	0.279959	-0.270971	0.0365525	0.17133	-0.145646	0.141135	0.0532921	0.0630739
SPAC23H4.05C	SP_08_A2	0.0166102	-0.28699	-0.537883	-0.0401703	0.320744	-0.0584052	-0.364371	0.181532	0.0372889	-0.132233	0.392952	0.144183	-0.249018	0.0201487
FUR4	SP_47_H2	0.0108052	-0.549258	-0.678499	-0.73668	-0.720924	-0.697806	0.299867	-0.470333	-0.103344	0.25904	-0.278827	-0.221803	0.267359	-0.628963
SPCC1183.03C	SP_24_F3	0.0479631	-0.144318	-0.238849	0.0901426	0.0754562	-0.397937	0.1263	0.183785	0.358932	0.192144	0.109247	0.157296	0.204082	-0.0531968
pss1	SP_01_G9	0.370332	0.110514	-0.158347	0.436632	0.465288	0.489646	-0.122433	0.11959	0.0576988	-0.0350652	0.0982514	-0.112863	0.0696765	0.232628
SPBC1734.01C	SP_43_D2	0.61471	-0.0970663	-0.200984	0.0514688	0.669374	0.36845	0.0127073	-0.121972	-0.297829	0.0636872	-0.164032	-0.472919	NaN!	-0.0592554
SPAC227.04	SP_29_A9	-0.0769736	0.290687	0.116204	0.702978	0.361479	0.18196	0.176946	-0.0852159	0.348376	0.13004	-0.563839	0.133451	0.178186	0.124728
SPBC21D10.05C	SP_05_C8	0.266579	-0.112551	-0.0900969	-0.3936	0.131899	0.468136	0.0762755	-0.0527212	-0.134437	0.231956	0.101128	-0.346142	-0.356681	0.406131
SPAC1687.14C	SP_46_A1	0.0822318	-0.382983	-0.116883	0.516741	0.341863	-0.314138	0.0182205	-0.284482	0.00574216	-0.0382699	-0.277039	0.0531156	0.0292261	-0.23715
SPAC13G7.10	SP_11_E8	0.452757	-0.176457	0.237644	-0.857313	0.0417285	0.330723	-0.317514	0.592914	0.629363	-0.282394	0.430304	0.887954	-0.434456	0.0695349
ATF31	SP_17_D7	0.29082	-0.269299	-0.18343	0.309778	0.814954	0.627817	0.2642	0.625292	1.00832	0.170639	0.739627	0.781598	0.541651	0.00965913
PGI1	SP_51_G11	0.0484603	-0.492602	-0.78135	-0.733664	-0.799375	-0.68456	-0.109145	0.172309	0.01799	-0.125749	0.178557	0.104142	-0.0422923	-0.656613
SPAC22G7.03	SP_39_C11	0.106335	0.0611667	-0.037953	0.304098	0.410137	0.556619	-0.310041	0.245391	0.137545	-0.276114	0.0229166	0.0877314	0.178869	0.0704098
CTT1	SP_33_C12	-1.30813	0.434071	0.844436	2.30115	0.229118	-0.146851	-0.305701	0.757321	-0.538236	0.0712477	0.633076	-1.50806	-1.22954	0.827682
VMA6	SP_27_E2	-0.235324	-0.159048	-0.206653	0.161534	-0.182821	0.100897	0.192573	-0.0656343	-0.0765993	0.14338	-0.187193	0.0782649	0.43367	-0.219719
SPBC12C2.14C	SP_11_B2	-0.173746	0.00581468	0.101628	0.774472	0.237887	0.328212	0.0937121	0.32751	-0.331976	0.438057	0.203347	-0.0583472	NaN!	0.0936888
SPAC18G6.06	SP_34_B5	-0.15681	-0.0114472	0.172041	0.0141949	-0.370035	-0.0115297	-0.242624	0.209766	-0.244449	-0.0863965	-0.0493026	-0.225197	-0.035957	0.594984
PRP31	SP_04_C11	-0.0413748	-0.143485	0.387927	0.272114	0.0300612	0.0725638	-0.373586	0.38062	-0.528222	-0.328207	1.40824	-0.482472	0.00642591	-0.243067
cut2	SP_01_E6	0.00468953	-0.230733	1.20592	-0.141779	-0.00223843	0.116895	-0.0724221	0.452996	0.304092	-0.199558	0.403612	0.490519	-0.723569	-0.185015
SPBC1773.08C	SP_36_C1	0.0494933	-0.343097	-0.271712	0.0359307	-0.480131	-0.209317	-0.588052	0.18396	0.339748	-0.355737	0.113619	0.279465	0.239723	0.212394
SPAP8A3.10	SP_27_B8	-0.0109257	0.156264	-0.514506	0.576656	0.567799	0.0168522	-0.0603381	0.266717	0.0162222	-0.0318351	-0.032155	-0.180804	0.184763	-0.118485
SPBC15D4.13C	SP_27_C11	0.275811	-0.145766	-0.308557	0.0676341	0.212355	0.251443	-0.0698859	-0.143382	0.185523	-0.130277	-0.00496675	0.0158306	0.0768048	0.24068
SPAC17H9.16	SP_19_A5	-0.270198	0.102438	0.00365005	0.193498	-0.266603	-0.37752	-0.0462705	0.0604479	-0.118604	0.134279	0.198179	-0.0379022	0.205136	-0.354677
RHP4B	SP_26_E12	0.0118199	0.47508	0.944578	1.54868	1.64474	1.80552	0.233215	-0.295778	0.0299028	0.0858305	-0.236025	0.18427	-0.0170861	0.612626
SPCC550.07	SP_07_G7	0.102107	-0.123508	0.272625	0.0322902	0.371727	-0.40266	0.159056	-0.14595	-0.510822	-0.149482	0.798116	-0.0521588	-0.703399	-0.222698
SPAC16E8.04C	SP_24_D10	0.0690613	-0.469683	-0.586221	-0.137538	-0.239543	0.178465	0.0150998	0.0646061	0.216191	0.120695	-0.0804604	0.234959	0.504465	-0.224851
SPBC1539.11C	SP_46_C2	0.0169499	0.135232	1.07225	-0.507525	-0.139031	-0.0498267	0.179875	0.16729	0.367324	-0.0239906	-0.00274367	0.285758	-0.371238	-0.0144926
SPBPB10D8.02C	SP_31_H6	-0.649232	0.499136	0.0501229	1.83631	0.955485	-0.96857	0.388399	-0.4224	-0.9142	0.521079	-0.23857	-0.5639	-1.38556	0.202205
SPAC16A10.06C	SP_33_C11	-0.19495	0.253064	1.70196	0.579476	0.298673	0.244416	-0.0969444	-0.215157	0.094966	0.0107104	-0.268898	-0.00271888	NaN	0.388479
MLO2	SP_31_B5	-0.175703	-0.45587	-1.01393	-0.320608	-0.535169	-0.493451	0.0735686	0.341837	-0.0310253	-0.00687022	-0.0109485	-0.179598	-0.365163	-0.328054
SPAC1D4.08_a	SP_80_F12	-1.70178	0.203503	0.563605	0.778043	-0.376678	-0.421786	-0.0580195	-0.00844061	-0.200895	-0.0857567	0.0455346	-0.160842	0.104719	-0.239008
N313	SP_08_G8	-0.737278	-0.277031	-0.711756	0.495163	-0.467203	-1.26103	0.0357174	-0.0405264	0.436043	0.00914048	-0.168187	0.711108	0.738107	-0.90339
SPAC806.04C	SP_24_H6	-0.876646	-0.0559492	-0.645912	1.2554	0.0569369	-0.394455	0.24617	-0.0607616	-0.0113006	0.106895	-0.0456671	0.109416	0.0013203	-0.259859
ADK1	SP_51_E2	-0.221065	-0.143202	0.0907551	-0.189358	-0.288796	0.377207	-0.382735	0.581129	-0.525929	-0.282613	1.69456	-0.418792	0.523271	-0.19327
DBP4	SP_33_D2	-0.208286	0.228984	0.0758243	0.434891	-0.024362	0.63978	-0.293958	0.312165	0.139705	-0.114838	-0.132357	-0.0179087	NaN	0.0555421
SPCC10H11.02	SP_11_D5	0.347895	0.526249	0.751786	-0.137754	0.175021	0.95834	-0.584331	-0.0453821	-0.233062	-0.317934	-0.167458	-0.218225	-0.388456	0.36347
SNRNA1103978	SP_11_A1	0.0203785	0.239428	0.291608	-0.709688	0.522708	0.562182	-0.498924	-0.146469	0.0786887	-0.289665	0.0976587	-0.293556	NaN	0.0840535
SPCC11E10.07C	SP_11_E10	0.0987912	0.0666085	-0.244194	1.83261	0.970639	-0.0268746	0.426497	-0.195195	0.152524	0.307913	-0.156264	0.052031	0.339845	-0.0367411
SPAC14C4.11	SP_45_C6	-0.630242	0.332254	0.143462	-0.353321	-0.725254	-0.495096	0.59242	0.29324	-0.317666	0.511106	0.267627	-0.385973	NaN	-0.150815
SPAC16A10.01	SP_07_D5	-1.08546	0.432634	0.813943	0.932752	-0.727158	-0.2898	0.27223	0.073976	-0.0944491	0.101087	0.354917	-0.137155	-2.10278	-0.16698
gpa2_a	SP_80_G1	-0.617922	0.28173	0.108129	-0.458028	-0.945061	-0.576284	-0.173152	0.0670148	-0.229474	-0.203398	0.208115	-0.198504	-0.212778	0.224442
SPBC1709.20	SP_37_A4	-0.278091	-0.185332	-0.574041	-0.0672874	-0.458651	-0.491921	-0.0442851	-0.0818533	0.288816	0.0124768	-0.113554	-0.120086	-0.168487	-0.252059
SPAC17H9.11	SP_35_A4	-0.160242	-0.430265	-0.54886	0.469337	0.140133	0.324876	-0.274499	0.148791	0.00179455	-0.179924	-0.117051	0.00267456	0.296703	-0.0580381
SPAC11D3.16C	SP_22_B3	-0.82597	-0.208993	-0.378796	0.458016	-0.169239	-1.60031	0.290207	-0.0549287	-0.387395	0.118461	-0.0107754	-0.594045	-0.237868	0.125056
RPS4-1	SP_52_D7	0.0142021	0.0482962	0.0888365	-0.169427	-0.108803	0.0705801	-0.186223	-0.0436571	0.0330559	-0.0952335	-0.0474926	0.0207242	0.452908	-0.0988735
SPAC186.08C	SP_27_E10	0.970468	0.460779	-0.162536	-1.80416	0.592459	0.08574	0.116357	1.21875	0.709573	0.330529	1.53816	2.16005	-0.285172	0.382259
SPAC1F12.06C	SP_17_F4	-0.349649	-0.0199433	-0.0606397	1.0211	0.549103	0.0719605	-0.382924	-0.221388	-0.260587	-0.378968	0.394066	-0.297083	0.179619	-0.26772
TPI1	SP_52_F5	0.0143426	0.0509315	0.0358164	-0.283707	-0.0645075	0.127158	-0.0761383	0.166627	0.264579	0.00934208	0.240109	0.168197	0.484094	-0.161357
SPBC1539.04	SP_41_C11	0.198163	0.123818	0.280317	0.0919769	0.225457	0.278127	0.469138	-0.353185	-0.11315	0.249783	-0.215573	-0.322808	-0.0795207	-0.0613374
SPBC685.10c	SP_02_E9	-0.263741	0.154585	0.192757	-0.601696	-0.570804	-0.338237	0.408364	0.198823	0.389802	0.241621	0.224716	0.583153	-0.682202	0.152227
SPAC4F10.13C	SP_23_E11	0.274349	0.158105	0.489663	0.0267385	0.209083	0.352066	0.378098	-0.173376	0.08499	0.345156	-0.137097	-0.342316	-0.477648	-0.105612
MISC_RNA1090805	SP_03_A4	1.13156	0.207163	0.758964	1.00643	2.40369	2.4264	-0.572439	0.483547	0.124076	-0.520683	0.291714	0.176975	NaN	0.345256
VPS27	SP_24_G9	-0.111145	0.070996	0.223998	0.46143	0.157151	0.360927	-0.025108	0.333512	0.191925	-0.0050107	0.198424	0.180798	-0.844774	0.248288
SPCC320.03	SP_06_B8	-0.666549	0.221526	0.138561	0.712836	-0.272601	0.333249	0.160261	0.031287	-0.0598478	0.0897024	0.00174373	-0.696171	0.703367	0.0763697
RPL1-2	SP_52_E12	0.247227	0.10234	0.0579707	0.339207	1.08711	0.788824	-0.230988	-0.386896	-0.578713	-0.0634399	-0.329579	-0.620916	0.78949	-0.152465
SPBC3E7.10	SP_26_F12	-0.38854	0.333556	0.366145	0.384221	0.236178	0.44316	0.0366178	-0.187281	-0.460597	0.0115769	-0.439596	-0.418589	-0.235356	0.253693
ATP3	SP_04_E2	0.257062	0.0383522	0.620679	0.254447	0.476818	0.0323934	0.114202	0.102497	0.0139296	0.107076	-0.0290833	0.274704	-0.162471	0.0825124
SPN1	SP_32_C8	-0.268263	0.0726667	0.0924	-0.0225673	-0.0689491	0.160937	0.0818749	0.257158	-0.144315	0.179725	-0.00849617	-0.0431078	0.0515588	-0.0753324
SPCC1739.04C	SP_14_D3	-0.10534	0.291046	0.017046	0.84442	0.595226	0.916583	-0.0321547	0.149597	0.31206	0.0665429	-0.107547	0.171519	-0.243257	0.255084
SPAC1348.01	SP_36_E8	-0.169932	-0.206442	-0.0591618	-0.564915	-0.178708	1.10759	-0.165558	0.320473	1.17859	-0.106793	0.133037	1.51349	NaN	0.417871
SPBC17D11.09	SP_02_G10	0.473514	0.168662	1.0515	-1.72086	-1.09949	-0.0847755	-0.100348	0.511832	-0.266064	-0.179677	0.111081	-0.307457	-0.18389	0.402716
SPBC1289.08	SP_28_A11	0.156814	-0.327779	-1.07506	-0.390619	-0.177313	-0.494822	-0.10112	-0.382338	-0.0515534	-0.0157969	-0.277145	-0.12829	-0.245013	0.613347
SPBPB2B2.01	SP_45_H12	0.592043	0.8321	1.91414	0.262559	0.794728	0.815347	-0.14978	0.339588	-0.197283	-0.350582	0.500192	0.472487	0.12223	0.711204
SPAC16A10.06c_b	SP_80_E7	-0.562995	-0.0745197	0.367346	0.252245	-0.406274	-0.636676	-0.0724218	-0.147125	0.131503	-0.184938	-0.042174	0.109845	-0.244326	-0.148601
HSP9	SP_53_B1	0.919457	0.451787	2.55837	2.17409	2.58897	2.95169	0.505238	0.543942	0.284296	0.0330422	0.547221	0.466589	-2.10265	2.06005
SPAC4D7.07C	SP_21_B8	-0.0713469	0.0495019	0.178541	0.407639	0.327402	0.364607	0.180456	0.108918	-0.00434088	0.268484	-0.0123359	-0.136159	0.176456	-0.0763382
apm1	SP_01_C11	0.0920297	0.0787906	0.112154	-0.157465	-0.056057	0.0639526	0.064758	-0.0506601	-0.252693	0.0803388	-0.0857349	-0.20541	0.0835852	-0.0227077
SPBC17D11.05	SP_06_H10	0.115567	-0.02607	0.114811	-0.69005	-0.412177	-0.109943	-0.446481	0.0258668	-0.222417	-0.190402	-0.116182	-0.458613	0.0332217	0.184863
MAG1	SP_18_C7	0.0335967	-0.273252	-0.332613	0.805002	0.874937	0.88075	0.145138	-0.219512	-0.252938	0.118307	-0.176105	0.0707339	-0.558246	0.124565
SPAPB21F2.04C	SP_40_G2	0.682204	-0.227727	-0.164912	0.743143	1.27193	0.724027	-0.0886797	0.255313	-0.297521	-0.141071	0.126418	-0.284009	0.152792	-0.0337142
tif35	SP_02_C4	0.218496	0.222635	0.608043	-0.921015	-0.521764	-0.581386	-0.0779556	-0.310843	-0.284811	-0.0726702	-0.101952	-0.0871503	0.0326069	-0.176249
SPBC17D1.07C	SP_49_C12	-0.161739	0.408271	0.646612	0.694697	0.301968	0.963664	-0.548247	-0.0652588	0.0588715	-0.571983	-0.0269596	0.109785	-0.20017	-0.0292771
ARS1	SP_80_H8	-0.435453	0.486195	0.210244	-0.521777	-0.586696	-0.799959	-0.194234	-0.300431	0.144055	-0.303783	0.0485712	0.0958396	NaN	-0.140058
SPBC577.07	SP_12_E7	0.151407	0.107195	-0.27777	0.262817	0.0541449	0.518379	-0.419356	0.171953	0.0721655	-0.123654	0.00877437	-0.0088042	0.104719	-0.0183987
RAD32	SP_22_D4	0.410158	0.226828	0.420271	-0.0799874	0.320917	0.48036	0.0529496	-0.117512	-0.381551	0.104068	-0.0604872	-0.338382	-0.250683	-0.0677924
SPBC577.05C	SP_06_B6	-0.0843523	0.193353	0.573243	1.12445	0.782367	0.975119	-0.0285549	0.380929	2.00708	-0.210842	0.642597	2.19976	NaN	0.171779
SPAC1399.05C	SP_33_H12	-0.350441	0.506929	0.114692	0.375325	0.296902	-0.285166	0.260225	-0.0717145	-0.373857	0.298974	0.0316706	-0.104474	-0.0509771	0.312415
UFD1	SP_39_F4	-0.173539	0.0941177	-0.0826016	0.517836	0.429361	0.430442	0.160284	-0.0803208	0.143784	0.0196318	-0.0807481	0.0943362	-0.344999	-0.0355021
SPBC1861.10	SP_43_D7	0.281496	-0.159769	0.974228	0.121966	0.441636	0.299724	-0.0344048	-0.0693645	-0.295973	0.0456017	-0.198354	-0.196453	0.0292137	0.0304633
SPAC1F8.02C	SP_30_C3	-0.0895696	0.157333	0.629688	-0.748145	-0.672238	-0.012867	1.42342	-0.1761	-0.0465035	0.385075	-0.020332	0.0373254	NaN	2.21861
SFC3	SP_29_F8	0.182493	-0.0477982	-0.11107	-0.263874	0.077027	-0.164301	0.0929693	0.0319508	-0.16705	0.0936944	0.0214193	-0.210953	-0.122879	0.276503
SPAC3H1.05	SP_30_H10	-6.17e-05	-0.0831113	-0.0985512	-0.138687	-0.49458	0.50864	-0.00572352	-0.12533	0.0137895	0.172067	-0.0920947	0.230775	0.183057	0.300166
SPAC20G8.07C	SP_49_B9	-0.0263225	0.0561332	0.139995	-0.303349	-0.258061	-0.384705	0.53478	-0.348424	0.0788518	0.308386	-0.0737258	0.0803766	0.429985	-0.192727
SPAC1039.08	SP_19_D9	-0.459928	-0.452934	0.00665706	0.694185	0.735051	-0.401286	0.0899901	-0.199132	0.0165872	-0.126679	0.0488479	0.286051	-0.374731	0.562411
SPBC12C2.03C	SP_46_A12	-0.0212208	-0.384963	-0.506508	-1.09881	-1.15855	-0.301092	0.700646	0.0827602	-0.126646	0.499133	0.0928918	-0.243496	-1.02051	-0.000103132
SPAC2C4.12C	SP_38_B10	-0.0388173	0.245128	-0.119031	0.153855	-0.145563	-0.473041	0.0682089	0.897546	-0.0952689	0.136534	-0.352866	-0.171914	0.17201	-0.0211413
SPBC83.01	SP_03_H10	-0.234712	0.342225	0.335285	-0.210793	-0.374524	0.221536	-0.404315	0.302308	0.303046	-0.265913	-0.351928	0.0328502	0.162306	0.118396
SPBC15C4.06c	SP_01_C10	0.0428441	0.0829684	0.245491	-0.423853	-0.310129	-0.156641	0.182388	-0.042672	0.0674285	0.145178	0.244162	0.0958339	-0.403178	0.162887
SPBC20F10.08C	SP_04_C7	0.0284881	-0.139807	0.0994667	0.251084	0.0399398	0.143667	0.212151	-0.428593	-0.482407	0.166562	-0.154977	-0.39155	-0.203804	-0.221496
SPAC23C11.04C	SP_44_D4	0.111699	-0.0849842	0.119846	-0.515178	-0.638336	-0.403799	0.255999	-0.211071	-0.318467	0.0864106	-0.110976	-0.0734884	0.116041	-0.25394
SPCC1672.04C	SP_46_B1	0.277474	-0.112994	0.0168681	0.0378284	-0.051632	-0.283241	-0.299904	0.0019055	0.50097	-0.237861	-0.218949	0.243502	0.0646448	-0.256129
LSM4	SP_30_B8	-0.1541	-0.0748253	0.206208	-0.049653	0.130128	-0.201207	0.0774071	-0.240596	-0.0838986	-0.0103101	-0.197915	0.077974	0.362596	0.00330388
SPAC630.05	SP_26_C2	0.0794084	0.0196784	-0.067876	0.238015	0.480846	0.16843	-0.22634	-0.281447	0.0580955	-0.272283	-0.111212	-0.0126357	-0.601233	-0.209069
SPBP8B7.11	SP_34_C11	-0.336619	-0.272799	-0.167905	-0.462056	-0.724888	-0.154044	-0.0662955	0.101512	-0.198183	0.0808993	-0.104058	-0.170157	0.00574138	0.159922
SPBC11G11.01	SP_02_A3	0.238803	0.0549599	0.0311354	-0.267285	0.111342	0.948078	0.127946	0.345608	0.555048	0.056617	0.45159	0.668827	-0.527267	-0.0173465
SPCC16A11.08	SP_17_G3	0.0489385	-0.212182	-0.190893	-0.175053	-0.122264	0.158441	-0.0410266	0.234872	0.0992596	0.0862918	0.0838499	-0.105962	NaN!	0.0342816
SPBC16E9.19	SP_40_B1	0.349488	-0.417923	-0.384574	-0.91461	-0.146721	-0.486325	0.0472389	-0.0070431	-0.551685	4.0309e-05	0.295095	-0.265417	-0.343384	-0.130404
SAP49	SP_30_F7	0.690616	-0.268226	-0.0055851	-0.590404	0.532649	-0.10991	-0.0208047	-0.106566	-0.0845859	-0.0268014	0.00977394	-0.0458379	0.198125	0.20183
SPBC660.06	SP_04_C1	-0.249109	-0.113922	-0.0327852	0.650635	0.590121	-0.692268	0.167365	0.225141	-0.108935	-0.0412441	0.599853	0.165247	-0.252533	-0.0517875
SPAC1A6.11	SP_05_B3	0.26856	-0.0746491	-0.271916	0.117877	0.0271102	0.722559	-0.107626	0.0582644	-0.222439	-0.291267	0.0402949	0.0147835	NaN!	-0.71752
SPBC18E5.13	SP_02_A7	0.203612	-0.232181	-0.099201	0.274483	0.340294	0.430234	-0.0267016	-0.0777031	-0.00536036	-0.0845579	0.143194	0.287494	0.25882	-0.208553
CRK1	SP_33_E9	-0.0294925	-0.192961	0.330011	-0.199953	-0.227162	-0.403629	0.306385	-0.215964	-0.227848	0.200518	-0.161195	-0.152619	0.102897	-0.203187
SPCC74.09	SP_29_D8	0.58239	-0.0554904	0.223481	-0.762824	0.0466244	-0.163244	0.0636097	-0.205342	-0.0597572	-0.0328932	0.0205217	0.342999	NaN!	0.0185522
CUT8	SP_05_A10	-0.112826	0.0463036	-0.152477	-0.300801	-0.426529	0.406297	-0.0640443	-0.350437	0.0252331	-0.125202	-0.390938	-0.0984814	-0.155037	0.189098
SPCC553.06	SP_26_E6	-0.332055	-0.370316	-0.321656	-0.240958	-0.359855	-0.128163	-0.329125	0.11778	0.0437788	-0.0991319	-0.00498817	0.253691	0.289759	0.0973063
RHP54	SP_35_H11	-0.155492	-0.069916	-0.283974	0.551477	0.381801	0.290551	0.0805943	-0.121013	0.193586	-0.0588451	-0.0684738	0.142614	NaN!	-0.346796
SPAPB1E7.10	SP_47_A4	-0.151683	0.0843027	-0.00148658	0.460062	0.609958	0.536535	-0.273254	0.00211514	0.1501	-0.105741	0.102909	0.278087	0.104491	-0.29649
SPAC30.11	SP_15_B3	-0.399992	-0.114805	0.219402	0.46	-0.158559	-0.984924	0.22411	-0.034598	-0.259706	-0.261834	0.639568	-0.0151602	1.69576	-0.567037
SPAC2E1P3.01	SP_36_D1	0.161373	-0.210915	0.170965	0.88008	0.681643	0.510853	-0.157087	-0.0776655	-0.0193375	-0.209209	0.436107	0.12474	-1.02554	0.0768187
SPCC645.07	SP_13_F8	0.319387	-0.0042158	-0.175045	-0.427765	-0.415658	-0.328488	-0.0946172	-0.153487	-0.10973	-0.198531	0.245925	-0.408432	-0.450351	-0.163245
MRNA225514	SP_34_A1	-0.376124	-0.0690682	-0.169084	0.156938	-0.636581	-0.146713	-0.108856	0.0833371	-0.0475038	-0.198606	-0.0313954	-0.0602942	0.0201587	-0.204391
CSN2	SP_18_D7	0.00482601	-0.0571639	0.0401722	0.410981	0.364361	0.308018	0.265423	0.0434515	-0.0244619	0.242127	0.0230824	-0.0433723	0.19509	-0.133502
SPBC405.06	SP_20_F11	-0.0669261	-0.0549443	0.226976	0.656081	1.01991	1.14624	0.26161	-0.11812	-0.0375851	0.150145	0.0069153	-0.0177617	0.0179203	0.0801674
SPBC609.01	SP_09_E9	-0.428648	-0.0878658	-0.00964958	0.117481	-0.334175	-0.225599	0.0222763	0.365424	-0.16377	0.0485737	0.3744	-0.342523	-1.92955	-0.089546
SPBC577.04	SP_30_D11	0.0303667	-0.0114802	-0.147167	0.0881767	-0.104327	-0.141479	-0.170361	0.102524	0.125988	-0.110017	-0.0790774	0.267281	0.205153	-0.0850937
SPBC15D4.08C	SP_15_A4	0.01486	-0.0368602	0.0924695	-0.221484	-0.252437	0.190191	-0.435315	0.442167	-0.18969	-0.341953	-0.124306	0.0621108	-0.157643	0.00726881
COQ1	SP_27_C6	0.162643	0.0256029	0.207159	0.339173	0.471497	0.500151	0.0291281	-0.00240359	-0.159524	0.135271	-0.218815	-0.115964	0.252651	0.425315
SPCC63.03	SP_26_G7	0.945213	-0.112204	-0.227225	-0.743536	0.272841	0.100382	0.0280352	0.363364	-1.01743	-0.0580943	0.761982	0.194932	-0.1887	0.314054
SPBC27.01C	SP_39_A4	-0.154937	-0.0106787	-0.177466	-0.267288	-0.530466	-0.334187	-0.353019	0.135004	0.0456813	-0.0954419	0.0562525	0.0208564	0.0257202	-0.159877
MEU14	SP_36_E12	0.587963	0.157628	0.430631	0.17375	0.717765	1.34162	0.201704	-0.114011	0.602358	0.242385	0.0192537	1.03754	0.130647	0.0742665
SRW1	SP_25_H10	-0.46404	0.0184788	0.239802	-0.076832	-0.0513281	-0.323541	0.128274	-0.182641	0.264055	0.0467891	-0.0781684	0.12945	NaN!	0.213295
SPBC651.10	SP_33_H5	0.496312	-0.331898	-0.3117	0.367306	0.686963	0.372843	0.0914609	-0.0959792	0.0987539	0.161233	-0.180712	0.319679	0.18856	0.0245854
SPAC22A12.14C	SP_24_D8	0.744803	-0.139431	-0.0631081	0.104508	0.684097	1.06155	-0.00699772	-0.0853745	-0.494793	0.0214608	-0.24973	-0.409202	0.241995	-0.0468074
SPBC1347.09	SP_11_A8	-0.228094	-0.0235944	0.302662	0.918258	0.305059	0.38555	0.512859	0.113856	0.0622436	0.448963	0.135765	0.320787	0.0834734	0.337998
SPBC947.15C	SP_45_D2	-0.291607	-0.0376332	0.666568	0.217102	-0.316992	-0.804628	0.250806	0.216083	0.35585	0.243059	-0.085207	-0.0394805	-2.29921	-0.0421589
SPAC4H3.03C	SP_20_D2	-0.18867	-0.000492516	0.400332	1.33321	0.695528	0.638861	0.259098	-0.138478	0.124816	0.114961	-0.0752104	0.0164323	-3.13936	0.152797
SPAC4G8.05	SP_28_G8	-0.0651112	-0.0916179	0.13005	-0.238503	-0.162411	0.0783291	0.0750861	0.0415015	0.0205421	0.0143795	0.0161018	0.248079	-0.779747	0.328446
SPBC80.08	SP_36_G2	0.201701	-0.116877	-0.621159	-0.215135	-0.389862	-0.0241632	-0.181384	-0.0643418	-0.0422229	-0.114269	0.0376183	0.0792492	0.270133	-0.103661
ADE5	SP_14_A12	-0.409902	-0.00246717	-0.501033	-0.796539	-0.818162	-1.27425	-0.374938	-0.613276	-1.26235	-0.341744	-0.595585	-0.73594	-0.936791	-0.281386
SPBC11G11.05	SP_02_E2	0.555834	0.076031	0.382918	-0.0100828	0.887043	0.47051	-0.489381	-0.103389	0.365173	-0.345091	-0.178019	0.229371	0.325221	0.225092
SPBC6B1.09C	SP_31_H9	0.552897	-0.0841912	-0.492507	0.461815	1.10408	0.652207	-0.174946	0.00530322	-0.155023	0.0308373	-0.209221	-0.122493	-0.310354	0.125276
SPCC757.14	SP_30_G5	-0.443564	-0.153417	-0.636855	-0.172919	-0.919616	-1.36825	-0.192087	-0.215425	-0.497474	-0.138157	-0.243128	-0.522673	0.372891	-0.543458
SPAC22F3.14C	SP_25_D10	0.341402	-0.141291	0.0117797	0.312879	0.526563	0.917454	-0.343367	-0.0519992	0.107051	-0.14852	-0.285648	-0.203004	0.330055	0.276467
SPAC22F8.04	SP_05_H4	-0.0619222	-0.0224059	-0.200372	-1.65227	-1.40573	-0.795953	0.0466561	0.0538105	-0.134993	-0.164615	-0.175719	0.102022	0.140825	-0.338364
RCD1	SP_46_F4	-0.432118	0.166292	-0.026542	-0.820008	-0.944551	-0.412763	0.0256758	-0.0174739	-0.185128	-0.0330313	0.0976431	-0.0451708	0.10666	-0.18244
RPL15	SP_53_C9	0.0119375	0.16236	0.004594	-0.167843	-0.0240685	0.0837557	-0.0908822	0.0162033	-0.202394	-0.0336929	-0.0242663	-0.31417	0.422514	0.0667873
SSP1	SP_40_D12	0.450938	-0.572962	-0.605344	0.532442	0.538996	0.775317	0.115531	0.225689	0.131984	0.0512755	0.179995	-0.2385	NaN	-0.152742
SPBC887.19	SP_17_B5	-0.211053	-0.508438	-0.908865	0.769243	0.315073	0.055875	0.0196709	-0.382969	-0.674045	-0.0850839	-0.297009	-0.981007	-0.144437	-0.201275
SPAC1705.03C	SP_52_D10	0.202945	0.179985	2.24804	-0.547234	-0.123861	0.230866	0.375421	-0.735387	0.163234	0.241601	-0.738465	0.25469	0.0576585	0.807441
SPAC12G12.09	SP_46_B8	0.346829	-0.0160423	-0.116944	-0.651435	-0.184814	-0.154789	-0.2602	0.0442129	-0.590622	-0.0916806	0.170257	-0.227905	-0.338667	0.0739478
SPBC577.12	SP_19_F5	-0.0640475	-0.11987	-0.30825	-0.22589	-0.2244	-0.341152	0.534656	0.0425295	0.924214	0.408396	-0.068712	0.612609	0.00567482	-0.0153438
KMS1	SP_12_G12	0.309064	-0.08177	0.24252	0.373289	0.795479	0.999721	-0.267286	0.276957	-0.069393	-0.113366	-0.0620118	-0.0357519	0.0251638	-0.296926
SPBC17D1.05	SP_44_E4	0.454144	0.0888271	0.132969	-0.962018	0.0866651	0.101467	0.0539299	-0.230904	-0.357122	0.0597559	0.196886	0.0686533	-0.624251	0.335041
B22918-1	SP_17_H2	-0.438815	-0.0747013	0.02106	-0.10946	-0.449876	-0.00762981	-0.538955	0.261345	0.224261	-0.308922	-0.0781213	0.32719	-0.0362596	0.18348
SPAC25B8.07C	SP_40_B2	0.315873	-0.0609994	-0.112407	0.0860253	0.501197	-0.0369479	-0.0136317	0.0794941	-0.0294956	-0.0529952	0.146366	-0.291135	0.160823	-0.181253
SPAC4G8.07C	SP_37_C10	-0.14822	-0.172848	-0.203555	-0.090931	0.0355598	0.110929	-0.380579	0.0831511	-0.71099	-0.0994555	0.0891494	-0.302521	-0.194348	0.0228998
SPBC1773.09C	SP_32_D8	-0.121866	-0.117346	-0.577854	-0.0343575	0.0811467	-0.0714423	0.0315982	0.189	0.187472	0.111992	-0.00112066	0.419089	0.00390847	-0.145386
SPBC1773.11C	SP_24_G8	-0.0544649	-0.585926	-0.223716	-0.471464	-0.479747	-0.0743366	-0.107691	0.165536	0.285325	-0.101715	0.218458	0.517352	-0.0264131	-0.211987
SPBPB2B2.16C	SP_23_F7	1.07973	0.477243	-0.0612435	-1.16203	0.268145	0.868401	-0.142769	0.040762	0.581226	-0.230409	0.00339554	1.92	-0.36088	0.262679
SPBC215.06C	SP_39_B7	0.836009	0.162257	-0.79589	-0.0900966	0.737336	1.63175	-0.662458	0.383125	-0.175545	-0.192964	-0.0399801	-0.326932	0.0506119	-0.0281188
ars3003	SP_80_G10	-0.983308	-0.325975	-0.642893	0.956989	-0.136715	-0.269551	-0.39507	-0.140873	0.231961	-0.411553	-0.0166666	0.168379	NaN	0.120466
SPAC3G9.01	SP_49_H3	NaN	0.033268	-0.0914347	NaN!	0.042935	-0.025609	-0.165906	0.0347335	-0.0228358	-0.405318	0.144394	-0.107788	NaN	-0.232147
TRK2	SP_24_G12	-0.113065	0.0230942	-0.0598725	0.334869	0.266648	0.331871	0.151865	-0.0290824	-0.0759302	0.12657	0.0930247	-0.271178	NaN	0.0683407
RPL18-2	SP_50_B8	0.418136	0.0933445	-0.159198	0.506988	0.711411	-0.204866	-0.101708	0.0413173	-0.284862	-0.232918	0.422949	-0.225587	0.45856	-0.377431
SPAC3G6.11	SP_28_C4	0.166413	-0.0131397	0.0939763	-0.470969	-0.129517	-0.127662	-0.240436	-0.0765936	-0.0374001	-0.193705	-0.38651	-0.43198	0.116068	0.608481
SPAC25B8.11	SP_04_C4	-0.217595	-0.0723681	0.0187534	0.0532938	-0.310049	-0.302625	0.192672	-0.329865	-0.0213659	0.0354778	0.0088747	-0.00330568	-0.0629501	-0.279984
VMA11	SP_03_E12	0.112432	0.0396534	-0.0280444	-0.130399	-0.128036	-1.0019	-0.18851	0.0845605	0.157416	-0.172981	0.226841	0.397654	0.0736208	-0.357137
MISC_RNA3004075	SP_31_A1	-0.0692546	0.248417	0.0231334	-0.944329	-0.939499	-0.665104	-0.551314	0.0780764	-0.0440991	-0.502946	0.257832	0.081639	NaN	0.1064
SPAC2F3.13C	SP_28_E5	0.112068	0.234623	-0.036029	0.0841288	-0.16731	-0.262509	-0.275194	0.162417	0.0780517	-0.0829442	-0.0699107	-0.201191	0.00493155	-0.36961
COX8	SP_45_B8	-0.24714	0.286653	0.355591	-0.497253	-0.655568	-0.299326	-0.0804364	-0.0112505	0.317526	-0.105528	0.0907455	0.0812662	-0.0196181	0.0875022
SPBC577.05C	SP_05_B6	-0.00902133	0.101487	0.316629	1.13771	0.7251	1.32028	0.0429307	0.821854	2.09983	-0.395064	0.364296	2.3302	0.0621436	0.177966
SPBC36.10	SP_28_A12	0.20929	-0.0988244	-0.0829851	-0.279298	0.0543618	-0.689169	0.589079	-0.339162	-0.404433	0.275898	-0.238601	-0.367373	-1.51954	0.0742913
SPAC1687.07	SP_10_A4	-0.0712771	0.0425281	0.032751	0.299405	0.265442	0.17222	-0.227439	0.380508	0.0391288	-0.0498089	-0.142726	0.0352398	-0.439532	0.340571
SPBC16E9.14C	SP_10_F5	-0.471221	0.0832145	0.149556	-0.799848	-1.18019	-1.21806	0.0133379	0.187393	-0.015719	-0.0650478	-0.110457	-0.185074	0.263994	-0.128849
SPAC1610.02C	SP_11_D1	-0.0412988	0.0534824	0.249874	0.190464	0.191507	0.698164	0.21852	0.0507055	0.767127	0.222069	-0.141119	0.581964	0.228089	-0.0476741
RPS24-2	SP_52_B8	-0.145625	-0.423565	-0.000643718	-0.0262515	-0.189369	-0.32251	-0.0901812	0.0596033	-0.0501961	-0.020553	-0.0573137	-0.135731	0.371219	0.150556
SPAC1B3.16C	SP_43_D12	-2.69874	-0.707867	-2.98392	2.88876	-0.554542	-2.7389	0.116466	-0.722701	-1.09272	0.26284	-0.206267	-1.03007	0.12862	-2.35861
tel seq. 3	SP_80_H5	1.82605	0.400859	0.580387	-2.48377	0.640827	-0.0919004	0.100435	0.10743	-0.195364	0.0534555	0.420456	0.679181	NaN	-0.138239
SPCC1235.12C	SP_33_A8	NaN	-0.134101	0.238145	NaN!	0.339468	-0.0492319	0.283956	0.0641391	-0.225962	-0.0485863	0.0441401	0.223447	-0.485843	0.285399
SPAC3C7.09	SP_44_H6	0.353847	0.0689758	0.153385	-0.0916251	0.351353	-0.393363	-0.0841321	0.0846553	0.128888	-0.023249	0.0441908	0.21857	0.0482301	0.0139737
SPBP4H10.14C	SP_48_F8	0.015488	0.0685506	0.0775178	-1.22707	-0.837234	-0.499048	0.192739	0.0318418	0.0314196	0.132434	0.127314	0.157802	0.137229	0.396306
SPCC74.02C	SP_05_C3	-0.10856	-0.0134722	0.129727	-0.315633	-0.112565	-0.134392	-0.0685479	-0.117896	-0.233781	-0.162442	0.0723191	-0.333142	-0.174319	-0.221533
SPAP27G11.12	SP_38_F4	0.536395	-0.266455	0.0903157	0.593261	0.64049	0.556658	0.109406	0.410551	-0.0481051	0.2242	0.236512	-0.400899	-0.373308	-0.0169922
SPCC1450.14C	SP_37_G6	-0.245027	0.190932	0.154208	0.0224868	-0.299848	0.267048	0.0114707	0.11301	0.322496	0.0404017	-0.0623631	0.685291	0.20923	-0.0362797
SPAC630.09C	SP_27_A11	-0.139649	0.386978	0.46084	0.141605	0.0902967	0.310194	0.230298	0.110276	0.181593	0.277853	-0.190478	-0.00781444	-0.368039	0.165327
tel seq. 1	SP_80_H6	1.08643	0.117358	-0.028957	-1.92935	-0.18642	-0.629495	-0.114326	-0.116436	-0.0858675	-0.128453	0.22655	0.340224	NaN	-0.120235
SPAC1002.06C	SP_10_A5	0.38015	0.00354139	0.155454	0.0526707	0.636929	0.577753	-0.00451987	0.23193	0.615698	0.0929457	-0.0155233	0.504195	0.409268	0.0763144
SPCC364.06	SP_40_H8	0.417079	-0.271569	-0.134705	-0.815928	-0.0824611	0.284875	-0.294718	0.0912928	-0.629451	-0.18574	0.18605	-0.190248	-0.0228348	-0.12612
SPBC1773.02C	SP_41_A6	-0.548167	-0.0378238	0.557865	0.895388	0.122638	-0.654802	0.540306	0.0041498	-0.196882	0.40255	-0.0261243	-0.290614	0.129552	0.134042
SPBC16C6.04	SP_06_C5	-0.28495	-0.0599852	-0.0209448	0.281365	0.063435	-0.348396	0.0521767	0.120226	0.351334	-0.0264268	-0.0578335	0.204709	-0.407511	-0.0238147
SPBC21D10.08C	SP_29_D7	-0.269146	-0.0570067	-0.301171	0.477527	0.0948997	-0.359015	0.457251	-0.215794	-0.129452	0.309972	-0.109718	-0.0318818	-0.266306	-0.0548767
SBP1	SP_46_F12	0.452635	-0.296854	-0.627387	0.218767	0.59768	0.509323	-0.199086	0.214453	0.296273	-0.0970475	0.288346	0.314309	0.350475	-0.355369
SPBC18H10.16	SP_02_H10	0.170994	-0.0306768	0.29843	0.0933159	0.0442714	0.41401	-0.257615	0.00810792	-0.173588	-0.156965	-0.109993	-0.453663	0.225446	0.670197
MEU6	SP_06_G6	0.471787	-0.0477637	0.271205	-0.108696	0.360648	1.93452	0.160465	-0.138483	2.91174	0.179543	0.0642226	3.06933	1.12167	0.289557
MAM2	SP_34_A12	-0.269611	-0.276754	-0.108697	1.23236	1.22467	1.43366	0.0113991	-0.0330667	-0.220277	0.0603824	-0.119263	-0.175244	-0.123794	0.121332
SPBC1604.18C	SP_06_E4	0.637888	0.0286061	0.349292	0.583958	0.809075	0.377921	-0.112819	-0.0770843	0.0488614	-0.00295162	-0.126839	-0.0652574	-0.232053	0.388616
SPCC1620.06C	SP_40_C5	0.134873	0.00730674	0.241029	-0.0132161	0.210153	-0.389136	0.310977	-0.466863	-0.247823	0.200521	-0.0403248	-0.317372	-0.0923476	-0.0444393
SPBC21B10.03c	SP_01_H8	0.734201	0.0529369	0.0730199	-0.326642	0.582117	0.572484	0.0623347	0.200664	-0.342514	-0.0774334	0.385647	-0.346526	-0.360556	-0.256897
SPAC25H1.07	SP_21_H12	0.32646	-0.0955279	-0.377643	-0.499724	-0.412887	0.500847	-0.210949	0.170011	0.100834	-0.129489	0.375275	0.00454417	0.511361	-0.283586
SPAC6G10.10C	SP_14_B10	0.229717	-0.0964701	0.21358	0.205454	0.388321	0.925027	-0.277047	0.561393	0.334714	-0.100852	0.3496	0.14337	0.558695	0.276536
SPAC821.13C	SP_21_H10	-0.0729536	-0.0312811	0.0249764	-0.263467	-0.353144	-0.069376	-0.14152	0.0128075	0.0389821	-0.094858	0.241013	0.0813295	-0.0681418	0.00737282
SPBC14C8.08C	SP_46_D4	0.272146	0.0704607	0.397984	0.0500127	0.182582	-0.0389943	-0.050432	-0.0770213	0.0967211	-0.124867	-0.0377398	0.29293	NaN	-0.0512777
SPCC417.07C	SP_13_H7	0.719422	-0.566537	-0.514942	0.488953	0.422231	0.693702	-0.480716	-0.265587	0.484029	-0.283434	-0.396851	0.363171	0.222134	-0.0492918
hsf_a	SP_80_F2	0.394929	-0.125753	0.0259272	-1.19167	-0.697849	-0.597114	0.0412122	0.0309338	0.0369976	-0.032749	-0.237972	-0.255027	-1.16061	-0.0420937
ISP6	SP_51_H8	-0.889892	0.0109035	0.944026	2.07722	0.675803	0.425972	-0.0822306	0.523087	0.193216	-0.269875	0.131076	0.398398	-1.66953	0.630725
SPAC22F3.03C	SP_23_C7	0.292799	0.260075	-0.186648	-0.637872	0.084878	0.456124	-0.341716	0.369848	0.414285	-0.248864	0.453655	0.426241	0.82714	-0.33219
SPBC19G7.16	SP_47_C8	-0.376209	0.0412449	-0.190792	1.37318	0.342882	-0.532723	0.101625	0.000727837	-0.0409349	-0.0389148	-0.046652	-0.0946399	-0.0942078	-0.0791936
TIF225	SP_21_G2	-0.076567	0.0817414	0.00478476	0.231629	0.299331	0.324414	0.0783545	-0.258858	0.167086	0.0453985	-0.193032	0.0184419	0.0585031	0.415111
SPCC1393.04	SP_47_D5	-0.0715036	-0.0414245	0.411446	0.660034	0.466353	0.365965	-0.0480646	0.0653937	-0.162374	-0.053891	-0.05702	-0.14051	0.215918	0.363703
SPBC30B4.08	SP_30_E1	-0.0696213	0.0982932	0.128142	0.307142	0.347128	-0.131604	0.134793	-0.12969	-0.0855735	0.138732	-0.0180546	-0.0350225	-0.358484	0.0211292
SPBC887.05C	SP_03_D4	0.195002	-0.0251675	0.302703	0.222107	0.424723	0.720569	-0.18537	0.263941	0.0429981	0.0160265	0.0112035	-0.0397508	-0.0500564	-0.0574511
SPBPB7E8.02	SP_03_H1	-0.392408	0.150384	0.388546	-0.398606	-0.772926	0.144495	0.223156	-0.258479	-0.652584	0.165093	0.244617	-0.769806	0.242219	-0.0415243
SPAC1486.05	SP_46_G12	0.39067	0.324192	0.32853	-0.0382485	0.245229	0.531636	-0.16552	-0.063524	0.0854893	-0.105783	-0.0350791	-0.0172422	-0.099313	0.0556398
SPBC27B12.13	SP_29_G3	0.122136	0.343109	0.535174	-0.171888	-0.134313	0.00374799	0.0192822	-0.247415	-0.275271	0.0301398	-0.0598806	-0.087121	0.283012	-0.0331052
SPAC9E9.04	SP_41_B8	-0.31997	-0.308877	0.546702	0.721009	0.0494227	0.133069	0.471345	-0.0182256	0.163597	0.108967	-0.28774	0.0179871	-0.14643	0.869655
CSN4	SP_26_A7	0.132938	0.305228	0.0916907	NaN!	NaN	-0.245755	0.241847	NaN!	0.582951	0.243025	-0.2799	-0.423393	NaN!	NaN
SPAC1B3.04C	SP_43_G12	0.788912	0.0192705	0.618518	-0.245372	0.660884	1.46921	-0.297601	0.467128	-0.659325	-0.263278	1.76893	-0.587689	-0.552049	-0.271948
SPAC11D3.17	SP_16_F1	-1.5412	-0.16409	-0.0029901	1.71999	-0.069107	-0.439149	-0.424647	-0.06716	-0.0798288	-0.328462	0.0153854	0.0257687	-0.00887793	-0.843172
SPAC25B8.09	SP_46_E7	-0.438676	0.199061	0.0735024	0.0257263	-0.540248	-0.832852	-0.0861813	0.22986	0.00208089	-0.104298	0.0214922	-0.0707078	0.131611	-0.517662
SPBC29A10.08	SP_27_B9	0.0656258	0.143272	0.432707	-0.155818	-0.239629	0.697107	0.245623	0.41541	-0.0768131	0.415784	-0.179443	-0.406662	-0.574752	0.362652
SPCC1393.07C	SP_15_H4	0.00458482	0.313261	0.170811	0.70528	0.628884	2.38515	0.406981	1.28604	3.09043	0.276087	0.91366	3.05098	1.52282	-0.187381
TF2-6	SP_09_D9	-0.748078	0.251659	-0.145729	4.91949	3.15451	1.09248	-0.29005	0.513133	-0.801109	-0.249797	-0.610863	-0.496599	0.904735	-0.209458
SPBC30D10.07C	SP_40_H12	-0.336113	0.411401	-0.335066	0.479666	0.0791227	0.377935	-0.0636727	0.0887732	0.406214	-0.032103	-0.050158	0.498392	-0.15982	0.0109377
H4.3	SP_21_A3	-0.0179163	0.470666	-0.313073	0.366307	0.57514	0.127643	0.538412	0.0638991	0.324807	0.326083	0.17335	0.432986	0.247725	0.56394
SPAC11H11.02C	SP_12_C12	0.605458	0.133356	0.19364	-0.486786	0.196401	0.41394	-0.329405	-0.0812	0.461609	-0.0689238	-0.109942	0.37582	-0.246219	0.204382
SPBC1709.14	SP_24_F6	-0.133724	-0.109381	-0.158337	0.067158	0.129911	0.0714545	-0.224196	-0.23649	0.12609	-0.279818	-0.141196	-0.162736	0.42165	0.309375
SPAC6B12.09	SP_48_B8	0.939747	-0.22231	-0.432171	0.146108	0.767712	1.09038	-0.22586	-0.0395384	-0.174981	-0.223207	-0.360902	-0.182526	0.202222	-0.0331149
spac1f5.11c	SP_80_G8	1.05722	0.0347338	-0.035235	-1.5133	0.23584	0.225505	-0.0395463	0.157758	-1.45427	-0.0495732	0.433758	-0.649744	-0.226039	0.0727511
RPL23-2	SP_22_D10	-0.0472106	0.092872	-0.00294517	0.0722018	0.0958638	-0.15804	0.0572837	-0.166793	0.0313728	-0.00929136	-0.131006	-0.0528622	0.372907	0.0827886
B8647-2	SP_21_H11	0.327099	-0.0301668	-0.172863	-0.829096	-0.281741	-0.274411	-0.169501	0.053272	-0.0617956	-0.0774749	0.142829	-0.0704029	NaN	0.681467
SPBC1709.09	SP_40_A6	0.0380799	0.0578258	-0.0777319	0.875503	0.997825	0.637639	-0.165021	0.00188894	0.210202	-0.0848088	-0.222459	0.153099	NaN!	-0.121148
Ypt5-1	SP_80_A3	0.200068	0.0783423	-0.57191	-1.21829	-0.756144	-1.03039	-0.122367	-0.112647	0.0315148	-0.25266	0.0510823	-0.019864	NaN	-0.126053
SPCC1020.11C	SP_03_B3	-0.107149	0.0293686	-0.239395	-0.308586	-0.275408	-1.03478	0.522708	-0.397437	-0.0711253	0.322241	-0.039474	0.0995627	0.00832518	-0.101779
SPAC9.05	SP_45_C8	0.0596514	0.0355363	0.138624	0.0626207	-0.0971782	0.405049	0.285077	-0.25463	-0.111222	0.160793	-0.0836423	-0.116133	0.0375472	0.117775
WIS4	SP_03_D7	-0.203915	0.0408283	0.434824	1.60445	0.801164	0.764883	-0.325746	0.271047	-0.153864	-0.211574	0.244654	-0.294741	-0.0506752	-0.189621
SPCC63.15	SP_26_C9	-0.270445	-0.124532	0.166792	-0.206214	-0.525232	-0.279416	0.366236	-0.234167	0.157566	0.0486192	0.110489	0.0981638	0.064185	0.284127
ALM1	SP_08_D12	0.194794	0.0189454	-0.077716	0.6209	0.858709	0.703711	0.0113287	0.154262	-0.145537	-0.0124892	-0.104713	-0.295697	0.0965578	-0.00428043
SPBC115.01C	SP_44_D3	-0.0705663	0.113095	0.0826055	-0.415368	-0.153216	-0.252948	-0.262259	-0.0481292	-0.097199	-0.0406537	0.0323491	0.00594853	-0.217873	0.184672
SPAC17C9.14	SP_38_D8	-0.000307662	-0.0489924	0.503584	0.32361	0.0972712	0.0726557	-0.145372	-0.291048	0.051548	-0.0431117	-0.28737	0.119238	0.0967648	-0.0413069
SPBC1105.14	SP_29_E7	-0.951372	0.143616	0.634166	0.878713	-0.211495	0.361275	0.329124	0.413952	-0.145665	0.174974	0.551245	-0.454176	-1.95252	0.33334
SRP54	SP_37_F9	-0.0180557	0.222848	0.748266	0.0495788	0.172872	-0.0161919	0.0532673	-0.237036	0.245407	-0.00707863	-0.250501	0.0900604	0.141823	0.0388401
SPBC83.16C	SP_09_G10	-0.773766	0.849006	1.40144	1.03433	-0.127941	0.249946	-0.0649582	0.128877	-0.459126	-0.0801023	0.607842	-0.515023	-0.373448	-0.296689
SPBC1683.01	SP_53_C1	0.105519	1.22584	1.55379	-0.052329	0.16984	0.19896	0.0733165	0.747495	0.973784	0.0176534	0.748642	1.11032	-0.2176	0.569874
RAD24	SP_52_E5	0.302562	-0.0974431	0.375616	0.112547	0.266414	0.107468	-0.203913	0.00265891	0.0204798	-0.299893	-0.0146706	-0.004303	0.276204	-0.0781931
MRNA19936	SP_06_B12	0.158003	0.265136	0.533104	0.757877	0.209941	1.49044	-0.745065	-0.740032	0.144502	-0.557532	-0.854579	0.230474	NaN	0.583353
SPAC630.06C	SP_30_D5	-0.0591689	0.106948	0.0807662	0.199379	0.0343362	-0.250688	-0.193697	-0.117293	0.0882902	-0.173154	-0.0458225	-0.0219925	NaN!	-0.103184
UFD2	SP_15_C6	0.103845	0.0695772	0.348779	0.181598	0.452223	0.560102	-0.0088574	0.066981	0.0950069	0.0384979	-0.0206006	-0.149592	-0.443531	0.478442
SPBC646.16	SP_21_C1	-0.161113	0.0485093	-0.00620821	0.158357	-0.242411	0.133885	0.490579	-0.239149	-0.0518347	0.403191	-0.00572925	-0.0537702	0.27852	-0.0483054
HUT1	SP_43_H5	0.823931	-0.0703191	-0.329045	-0.955924	-0.144305	-0.199607	0.072167	-0.0551339	0.323005	0.065148	0.0478463	0.392252	0.226477	-0.192117
SPAC1805.04	SP_43_E8	0.0781189	0.0758488	0.611824	0.114815	0.062624	0.00105617	0.199777	-0.221631	-0.0384483	0.0384123	-0.259384	-0.265231	0.265982	-0.133467
MISC_RNA259045	SP_25_D2	-0.376784	0.205745	0.626717	3.99192	3.91189	4.67278	0.0923132	2.08556	3.044	-0.0440797	1.41247	2.362	NaN	0.15095
SPAC25B8.16	SP_15_C3	-0.161003	-0.0184658	-0.0788071	-0.00370453	-0.311523	-0.0749535	0.120074	-0.165068	-0.0244077	0.198034	-0.0315201	-0.0822356	0.109692	0.0467263
SPBC1347.11	SP_52_A6	0.912473	-0.00886663	0.0836394	-0.0788727	0.855553	0.239143	-0.278861	0.481493	-0.388617	-0.168834	0.370289	0.0281771	-0.961597	0.28587
SPAC13C5.02	SP_13_C12	0.11432	-0.101256	-0.511818	-0.722324	-0.160314	-0.0335483	0.0174887	-0.0543424	0.0778168	0.0941851	-0.000848088	0.154623	0.0876761	0.0442883
SPCC417.03	SP_04_A2	0.132336	0.0407367	0.49302	0.803829	0.55616	0.213222	-0.266153	0.108563	1.11447	-0.315963	0.0642104	0.663431	0.336647	0.119326
SPAC56F8.07	SP_09_B8	0.179508	-0.0872877	0.206406	-0.693142	-0.47202	-0.211879	-0.279899	-0.0290156	0.126404	-0.252649	0.0823152	0.361834	0.386998	-0.0546622
SPBC20F10.03	SP_07_H7	-0.194493	0.11354	0.302579	0.398085	0.0405606	-0.168146	-0.208414	0.467585	-0.57238	-0.21119	0.748919	-0.399156	-1.4348	-0.37019
SPCC830.03	SP_17_E8	0.510599	-0.0126535	-0.311494	-0.386572	-0.165469	-0.0245254	0.228848	-0.131701	-0.386488	0.204681	0.188639	-0.182003	-0.148163	-0.0407376
SPAC31A2.07C	SP_06_H2	0.848619	0.18399	-0.250634	-0.0180419	0.819751	0.826275	-0.434423	0.156488	0.220248	-0.225226	-0.118791	0.215913	-0.0244628	-0.0168394
SPBC14C8.02	SP_33_G6	0.0911725	-0.0695707	-0.0964518	-0.494525	-0.285841	0.0550892	-0.022475	-0.121893	-0.370731	0.0873319	0.0430276	0.0326396	-0.668179	-0.0466969
SPAC2F3.04C	SP_22_B4	0.153249	-0.189289	-0.175057	-0.278985	0.213098	-0.290098	-0.0718588	-0.0346786	-0.0143907	-0.06682	0.0483742	0.18405	0.43596	-0.17172
YPT5	SP_30_E8	-0.125375	-0.233486	0.0429024	0.773436	0.937561	0.156588	0.107587	-0.0577681	-0.13906	-0.0351856	0.45975	-0.123925	-0.425707	-0.270482
PRH1	SP_37_F12	0.384652	0.339993	0.452434	-0.777329	0.182944	-0.220966	-0.243995	-0.00586146	-0.142462	-0.0477931	0.0545948	-0.00668235	-0.45135	0.0247877
SPCC794.07	SP_26_F6	-0.973879	-0.00044212	-1.02607	0.343342	-0.850435	-1.25018	0.351952	-0.187984	-0.371388	0.220432	-0.196997	-0.386238	0.15808	-0.812697
SPAC3H5.04	SP_05_C11	-0.118893	0.386815	0.277983	0.684544	0.215834	-0.334366	0.329689	-0.526112	-0.135078	0.114178	-0.226298	-0.119551	-0.419204	0.0277284
SPAC4G9.15	SP_09_E12	0.0713164	-0.125147	-0.168953	-0.0871397	-0.0479383	-0.0750927	-0.00863139	0.107106	0.662284	0.0528557	0.0475533	0.502772	0.267066	-0.391134
RPS8-1	SP_51_D10	-0.145406	-0.0658484	0.135841	0.0978932	0.0694132	0.0648233	-0.0654609	0.00308772	0.000443906	-0.0788951	0.153193	0.0205053	0.168057	-0.000219738
SPAC1952.10C	SP_20_F7	0.0589015	-0.175276	0.574543	-0.351289	-0.250212	0.224281	-0.00659262	0.278478	0.451335	-0.0729537	0.0686652	0.45487	0.322878	-7.53e-05
GMH1	SP_27_E9	-0.162676	-0.19718	-0.219001	0.870282	0.722691	0.595105	-0.127807	0.309758	0.147732	-0.306658	-0.00616266	0.524258	NaN	-0.115367
PGAK	SP_44_C5	0.115503	-0.0974179	0.0959126	-0.885419	-0.870501	-0.138558	0.635363	-0.542473	-0.560324	0.404643	-0.162128	-0.627622	-0.0331555	0.0946014
SPAC26F1.08C	SP_19_F11	0.0562367	0.409013	0.268413	0.276079	0.472515	0.00156529	-0.0314255	-0.217129	-0.0011221	-0.067515	0.0183278	-0.298952	-0.24757	0.0571024
SPCC188.13C	SP_05_H6	0.233225	-0.143853	0.388622	0.379888	0.592723	1.24949	-0.460967	0.0949392	2.22104	-0.390445	0.0744953	1.70915	0.0661956	0.691406
ntp1	SP_02_B4	0.468715	-0.21067	-0.0686925	0.896905	0.847893	0.470267	0.422669	-0.579127	-0.447984	0.214852	-0.140698	-0.588569	-1.66223	0.054597
SPAC22A12.16	SP_52_G11	-0.236047	-0.297283	-0.637113	0.14235	-0.391847	-0.6527	-0.167517	-0.0632357	0.128752	-0.136846	0.0378834	0.0741649	0.169725	-0.360011
MATMC	SP_20_B9	0.573519	0.126222	-2.78022	-0.950833	-0.158912	0.787492	-0.216454	0.222701	0.417419	-0.125969	-0.0171345	0.7775	NaN	-0.588509
SPBC776.16	SP_19_C2	0.22113	0.409969	0.51206	0.936194	0.964991	0.558126	-0.0176804	0.0951469	-0.055775	0.0833261	-0.130367	-0.171122	-0.0132935	0.201798
SPAC323.08	SP_40_A7	0.211186	0.36946	0.00427976	-0.216798	0.0659155	0.301428	-0.110078	0.141086	-0.158119	0.110865	-0.0983852	0.0661639	NaN!	0.238861
HIS2	SP_12_D2	-0.748694	-0.353486	-0.399602	0.220495	-0.580088	-1.13216	0.00912593	-0.451128	-0.0738873	-0.183287	-0.259086	-0.199102	0.69825	-0.750188
SPBC8E4.05C	SP_44_D2	0.0386526	-0.370013	-0.160476	0.197158	-0.682886	-1.6325	0.108544	-0.147061	-0.257244	0.132314	-0.0395055	0.047279	-2.96083	-0.875694
SPAC23C11.03	SP_13_H9	0.657481	0.0752632	-0.0333383	-0.238609	0.730605	0.701104	-0.384495	0.0135994	0.290492	-0.268126	0.126648	0.297094	0.000559549	-0.0205417
SPCC1235.04C	SP_04_E5	-0.177885	-0.179461	-0.146746	0.0136571	-0.0808008	-0.310728	0.124049	-0.124542	-0.344315	-0.0872399	-0.0622693	-0.233836	0.0461416	-0.240147
SPBC1105.07C	SP_28_G6	-0.24086	0.250113	-0.120912	0.202006	0.144065	0.200155	-0.0758487	0.0206544	-0.107869	0.0660117	-0.0404927	0.0445295	0.129205	0.18689
SPAC6G9.16C	SP_50_B4	0.188434	-0.113388	0.0974565	-0.358949	0.135756	-0.183014	0.155278	0.0493612	0.179435	0.143147	0.0357584	0.185821	-0.282816	-0.163808
SPAC26H5.07C	SP_41_F10	-0.265672	-0.282733	-0.516674	-0.0510014	-0.595991	-0.878665	0.572257	-0.401615	-0.153073	0.297869	-0.215943	-0.525981	0.065331	-0.353265
SPCC584.13	SP_34_H6	0.309416	-0.137812	-0.307825	-1.05364	-0.600794	-1.01727	-0.168668	0.0254285	0.057524	-0.0536482	0.096951	0.0415255	-0.20027	-0.0220238
SPBC2D10.15C	SP_14_C7	-0.0141286	-0.0956709	-0.0161051	0.434138	0.180463	0.292838	0.0805669	0.0202273	-0.0555539	0.281357	0.0591656	-0.00634751	0.149517	0.476845
SPCC594.01	SP_42_F12	-0.215215	-0.0279183	0.573588	0.0299102	-0.219001	0.438211	0.162357	-0.0534272	-0.0938258	0.0999106	0.00899732	-0.255752	-0.592829	0.212103
SPBC16A3.08C	SP_53_E9	0.109281	-0.0272921	-0.0297174	-0.811018	-0.610845	-0.372623	-0.0430522	-0.143054	-0.172086	-0.142758	-0.366178	-0.146868	0.48923	-0.0102143
SPBC18H10.07	SP_02_B12	0.0285749	-0.312328	1.01632	0.0515729	0.150796	0.454504	-0.199859	-0.00262016	0.799135	-0.264528	0.00630098	0.364211	0.0248844	-0.0505555
SPCC1739.10	SP_47_D7	0.0195721	-0.249453	-0.0667318	-0.747395	-0.510023	-0.214564	0.666864	-0.130702	0.373588	0.342562	-0.0522537	0.0146771	-0.18879	0.0588662
SPAC688.10	SP_28_D1	0.39984	-0.112899	-0.32015	0.11134	0.234757	0.321234	0.0440741	-0.125591	0.112522	-0.0334702	-0.302401	-0.0835956	-0.238491	0.144419
HTA1	SP_52_A8	0.118017	-0.0377743	-0.480384	-0.684891	-0.28298	-0.471634	0.11889	-0.10822	0.437437	-0.07411	0.295864	0.331859	0.467424	0.104923
FAT1	SP_37_H12	0.0256908	-0.224784	-0.346726	1.28036	0.791117	0.17763	-0.084727	0.306409	-0.315557	0.0286749	0.203987	-0.168971	-0.134533	-0.241315
SPAC4F8.02C	SP_29_A7	-0.0875123	-0.162157	-0.431896	0.00808327	-0.0803648	0.0380576	0.19807	0.525192	0.10202	0.285687	-0.0610174	0.00837251	0.404313	0.261848
TEA1	SP_18_A6	0.245318	0.484898	-0.0202462	-0.0988912	-0.086389	0.111473	0.194425	-0.155381	0.373994	0.16255	-0.109745	0.107666	-0.0298708	0.0269919
SPAC1952.16	SP_24_D11	-0.324391	-0.140588	-0.293965	0.439016	0.194764	1.0117	0.328973	0.376026	1.03859	0.233914	0.294505	0.825511	-0.00882535	-0.201929
SPBC26H8.08C	SP_22_E10	0.421164	0.446233	0.366764	-0.0994569	0.421672	0.0792912	-0.0629482	-0.479796	-0.0531398	0.0325108	-0.304568	-0.252033	-0.499296	0.377111
SPBC119.10	SP_53_H4	-1.06979	-0.0179624	-0.687212	1.69949	0.307945	-1.03752	0.0604241	-0.367424	-0.599769	-0.0670455	-0.00231458	-0.650269	0.184446	-0.499048
SPCC297.04C	SP_34_B6	-0.425167	0.129329	0.272042	0.152834	-0.322665	0.413548	-0.292083	-0.0785681	0.117017	-0.173011	-0.0896335	-0.175243	0.36736	-0.174173
CBH1	SP_26_G12	0.148049	-0.279141	-0.604792	0.395131	0.772607	0.356462	-0.0273697	0.0862492	-0.191278	-0.0553248	0.144325	-0.101357	-0.0492991	0.066688
SPAC1B3.01C	SP_05_D1	0.346102	-0.0434418	-0.386147	0.225257	0.541705	0.169379	0.115367	0.0229127	0.381391	0.155401	0.0658765	0.566998	NaN	0.0961643
SPAC13F5.05	SP_42_A11	0.263197	-0.0926917	-0.558766	-0.199886	-0.153384	0.245245	0.207339	-0.107402	-0.157612	0.1894	-0.158897	-0.0582041	0.0690042	0.274499
SPBC651.09C	SP_33_D9	0.290392	-0.291136	-0.187551	0.433695	0.956935	0.396487	0.136902	-0.325164	-0.537305	0.0609387	-0.24504	-0.621522	-0.564397	-0.0191878
SPBC21D10.06C	SP_40_B11	0.168597	0.0406219	0.355611	-0.749818	-0.546892	0.190013	-0.234759	0.241992	0.66318	-0.18514	0.116983	0.512613	-0.270683	0.438736
SPCC757.02C	SP_39_G8	0.327152	-0.0850756	-0.250605	0.0675809	0.715396	0.203794	0.297488	-0.473483	-0.867666	0.388856	-0.239675	-0.88449	-1.24179	-0.189286
MDE2	SP_34_D2	-0.632278	0.266536	0.120572	0.703959	0.0501414	0.396996	-0.0673796	-0.164967	0.766354	-0.0429167	-0.217783	1.13972	0.0218367	0.180972
meu11	SP_01_B3	0.536759	0.331797	1.5449	-0.192544	0.215228	1.00069	-0.0417941	0.0870412	1.05882	-0.151462	-0.178173	1.18511	NaN	0.47911
SPAC1142.04	SP_41_A11	0.480802	0.120158	0.0749721	0.229339	0.559023	0.845675	-0.0647196	0.131956	-0.225361	0.206468	0.0294099	-0.394433	-0.239567	0.0266965
SPBC14C8.15	SP_22_H8	-0.146048	0.0365013	-0.296726	-0.0206487	-0.0859808	-0.104694	0.167483	0.00993762	0.354761	0.180552	-0.0747382	0.229155	0.0372527	-0.213916
SPBC1604.01	SP_02_A11	-0.0197797	-0.158745	0.478226	1.63616	1.11413	0.948989	0.380868	0.170505	0.120272	0.194022	0.0690857	0.309057	-0.460695	0.730838
SPAC20H4.11C	SP_31_B10	-0.231882	0.0460696	1.25264	0.238033	0.0268429	0.791163	-0.27888	0.234307	0.323791	-0.361662	0.0784455	0.433959	NaN!	0.464377
SPAC869.08	SP_11_D6	0.816616	0.372411	1.1615	-0.191069	0.727388	0.128063	-0.0766069	0.0202062	-0.189549	0.0904611	0.235611	0.189424	-3.08319	0.185349
SEC17	SP_41_H2	-0.40374	-0.0400484	0.474253	0.528356	0.0960623	0.251421	0.142454	0.00749498	0.471919	0.0379081	0.0871261	0.42756	NaN	-0.160318
SPCC16A11.03C	SP_36_F10	0.41334	-0.254659	-0.348291	-0.318487	-0.156711	0.405895	0.20335	0.0112943	-0.0528489	0.0135916	-0.0300623	-0.00869034	-0.195946	0.432871
SPBC119.18	SP_21_B2	-0.180809	0.391682	0.272237	0.401203	0.14968	-0.0481729	0.267157	-0.256463	0.262982	0.215585	-0.145988	0.259349	0.0992546	-0.209181
CCT4	SP_18_G8	0.447982	-0.0483196	-0.254881	-0.611247	-0.120768	-0.151742	-0.439767	0.0827148	0.121971	-0.343277	-0.0471428	0.234824	0.235548	0.0643006
SPBC3B9.15C	SP_46_G6	0.157108	-0.127795	0.240821	-0.0460906	-0.0886118	0.396742	-0.319176	0.0183938	0.224216	-0.186548	-0.031143	-0.0162719	-0.778002	0.000850173
SPAC23C4.20C	SP_28_D5	0.070784	-0.144698	0.148664	0.078973	0.193864	0.369965	-0.47245	0.00680294	0.191752	-0.309138	-0.213393	0.167888	0.301535	-0.209011
SPBC3B9.21	SP_18_C8	-0.35915	-0.132855	-0.153363	1.00611	0.583212	0.363757	0.215738	-0.141219	0.0764656	0.138169	-0.169004	-0.101235	0.430795	0.0605417
TUP11	SP_27_H10	0.099616	-0.167987	-0.204348	-0.268653	0.019025	0.156052	0.538508	-0.0878533	-0.18353	0.348895	0.12816	-0.0394353	0.0396327	-0.0495743
SPAC11E3.13C	SP_30_G1	-0.182441	0.491305	2.73682	-0.612775	-0.408502	0.171123	0.728604	-0.582027	0.187877	0.594783	-0.637969	0.283097	0.294018	0.595231
SPBC354.05C	SP_48_G9	0.0371989	-0.210941	-0.408539	-0.0203312	-0.169367	-0.1855	0.140601	0.163041	-0.418916	0.26236	0.277156	-0.4426	-0.669578	-0.245015
SPBC1198.13C	SP_18_C3	0.0603623	-0.0141898	0.368384	-0.366598	-0.234437	-0.162815	0.0638068	0.0242592	-0.351605	-0.0954766	0.240051	0.287487	-0.409296	0.21156
SPBC1778.10c	SP_02_E10	-0.535291	0.179369	0.295982	0.499873	-0.0765131	0.0279142	0.380625	0.256188	0.724006	0.280226	0.237033	0.658863	-0.0341872	0.122362
SPBP8B7.01C	SP_48_A7	-0.304794	0.448756	-0.228082	0.329594	0.121044	-0.0299758	0.0647124	0.0798762	-0.402147	0.125622	-0.155404	-0.581574	NaN!	-0.0431423
SPBC1734.03	SP_05_G7	-0.329322	0.0279718	-0.0753713	0.579271	0.383891	-0.0763866	0.0392172	0.0278752	0.196245	-0.137507	-0.0831722	0.0230404	0.365832	0.0544884
SPAC17A2.04C	SP_30_H5	0.831558	-0.0203146	0.485855	0.176274	0.803582	0.150918	0.589357	-0.231499	-0.708244	-0.289611	1.18895	-0.402885	-0.0808605	-0.220745
MEU18	SP_14_C2	-0.0993323	-0.7414	-0.381578	0.963875	0.559961	0.493465	-0.353489	-0.306715	-0.320419	-0.283747	-0.380396	-0.107927	0.0892318	-0.16142
SPBC1198.07C	SP_37_H5	0.105498	-0.257469	0.749411	-0.261986	-0.0257353	-0.516686	0.520355	-0.173744	0.0392515	0.399942	0.321778	0.277331	-0.369782	-0.0713054
STS5	SP_11_G10	0.426063	0.152403	0.207944	-0.70404	-0.157802	-0.297202	0.0592469	0.188191	-0.646089	0.163784	0.218596	-0.173559	-0.455726	0.601264
SPAPYUG7.07	SP_33_G7	-0.397684	0.099016	0.189757	1.03113	0.328178	0.64535	0.0352473	-0.256352	-0.0388409	0.0690409	-0.327184	-0.194477	0.115703	0.264011
SPF31	SP_20_C2	0.0770491	0.240109	0.183169	0.130297	0.559667	0.621373	-0.448435	0.129067	0.205504	-0.383914	0.00345495	0.217965	0.293297	0.137983
SPBC1289.09	SP_04_D2	0.155245	0.0142527	-0.0765091	0.439458	0.575485	-0.346856	-0.0315242	-0.157086	-0.222617	-0.138215	0.0448181	0.034104	-0.165859	-0.0196667
TNR3	SP_11_A10	0.222948	-0.111601	0.0618305	0.13561	0.346115	0.121754	0.0587012	-0.22369	-0.0345017	-0.0620941	-0.07368	-0.14201	0.00286455	0.853057
SPAC2E1P3.05C	SP_35_C6	-2.01978	0.482544	-0.379808	2.09023	0.131943	-1.8987	0.486757	-0.0256822	-0.409112	0.473486	0.0907664	0.0597337	0.893938	-0.309183
SPAC750.05C	SP_14_F12	-0.912386	0.3181	1.17496	0.539459	-0.579886	0.648279	-0.563403	0.0412242	0.358103	-0.200256	0.241683	0.813636	-0.00311066	-0.0179012
SPBC32H8.04C	SP_13_B9	0.491967	0.0806784	0.224531	-0.189425	0.281754	0.214162	0.477177	-0.175659	-0.0147471	0.282917	-0.235885	-0.177252	NaN!	0.576627
SPAC2H10.03C	SP_07_G6	-0.185987	0.0603939	0.161693	0.486616	0.285915	0.210129	-0.258239	-0.19633	0.239323	-0.186378	-0.00859795	0.105637	-0.602183	-0.103482
SPBC56F2.03	SP_41_E3	0.165873	-0.0153556	0.120368	0.376714	0.869897	0.422316	0.492539	-0.229775	0.0141306	0.411865	0.00698507	0.1235	NaN!	0.203074
SPBC1198.05	SP_30_D1	0.912642	-0.154787	-0.506641	0.0600972	1.02304	0.682013	-0.11984	0.0441886	-0.33128	-0.0315933	-0.0580577	-0.0884944	0.356344	-0.285522
SEC15	SP_10_H2	-0.11005	0.06971	-0.0379607	0.297233	0.288588	-0.23495	0.355339	-0.0282497	0.035042	0.369059	-0.108112	-0.227318	-0.276673	0.0454403
SPAPJ736.02C	SP_21_H7	-0.0547692	0.0332014	0.327038	0.312933	0.157972	0.471001	0.246706	-0.038732	0.0345982	0.345259	0.00802121	0.150221	0.162661	0.110443
SPF38	SP_07_D10	-0.207747	0.172102	-0.150982	0.420344	0.0446699	-0.763169	0.294703	-0.176411	0.00258029	0.221858	-0.0564212	-0.0382558	-0.0358289	-0.386746
rhp6_b	SP_80_F3	0.0111251	0.839271	1.19812	0.149824	0.633503	-0.219514	0.0024846	-0.108188	-0.00903341	-0.0800627	0.0531808	-0.0881091	-0.327462	-0.456405
PNG2	SP_27_F6	0.108297	-0.11815	0.135002	0.277187	0.304317	0.74105	-0.00169587	0.0959014	0.275335	-0.0180855	-0.0372661	0.375947	-0.406471	0.36841
SPBC691.02C	SP_12_C10	0.230016	0.143666	-0.400898	-0.399858	-0.175145	-0.033247	0.153677	0.0836953	0.028794	0.127343	0.162648	-0.0944866	0.426279	0.025441
TAF73	SP_03_D6	-0.0132564	0.178473	-0.1199	0.00839776	0.0804475	0.0369629	0.19157	-0.21228	-0.192029	0.207804	-0.029751	-0.225796	0.0720441	0.0111953
SPAC8C9.07	SP_44_A8	-0.557454	0.694893	0.734557	0.0965815	-0.383811	0.813416	-0.497048	0.514235	-0.906682	-0.0498385	0.404126	-0.896643	-0.141419	0.232221
SPAC30C2.03	SP_10_B7	0.212391	0.169055	0.266133	0.497305	0.797029	0.338838	-0.00607242	0.0981493	0.243166	0.0711511	0.0283223	0.341619	0.606688	0.104498
SPAC27F1.08	SP_48_E5	-0.0159868	-0.159851	-0.444608	0.0132383	-0.252436	-0.0732161	0.298153	-0.304667	0.131198	0.0876539	-0.321073	0.155985	-0.150697	-0.193845
CIT1	SP_18_D10	-0.883178	0.167195	-0.422623	0.987811	-0.00554329	-0.3084	0.136714	-0.063237	-0.350703	0.060636	-0.106176	-0.584045	-1.67568	-0.335499
MRNA1926204	SP_25_A1	-0.102592	0.886175	1.25532	-0.140211	-0.107808	0.72937	-0.449126	-0.16827	-0.505727	-0.297011	0.0952757	-0.10394	NaN	0.145685
SPCC757.12	SP_27_E11	-0.112992	-0.224271	1.45207	-0.537474	-0.441305	-3.37e-05	0.588637	-0.189006	-0.111306	0.485783	-0.300362	-0.213835	0.0746258	0.0612544
SPBC1105.16C	SP_14_A2	-0.118143	0.16501	-0.150988	-0.195552	-0.0607389	-0.0355306	0.0502425	0.0649109	0.110791	0.215471	-0.0700355	-0.0393869	0.244065	0.44382
SPAC869.01	SP_09_C12	-1.08142	-0.0615842	0.02726	1.5405	0.548487	0.0346279	0.37099	-0.0607472	-0.281617	0.12012	-0.553585	0.99074	-0.361234	-0.0396429
CND3	SP_45_E2	-0.0865027	-0.00848962	-0.30226	0.537939	0.0833353	0.127061	-0.232047	-0.0495209	0.470258	-0.205011	-0.258719	0.471383	0.0154096	-0.0579739
SPBC6B1.03C	SP_07_C8	0.284513	-0.171956	0.432168	0.586213	0.845753	0.168853	-0.271111	0.050276	-0.132442	-0.425467	1.0252	-0.0249248	NaN!	-0.31281
SPCC1739.03	SP_31_C11	0.333968	0.0784835	0.0105051	-0.352141	-0.168243	0.431469	-0.0165931	-0.127206	-0.160935	0.103546	-0.061599	0.169371	0.142513	-0.0991869
LEU2	SP_51_E11	-0.325262	0.135919	-0.48587	0.624367	-0.390004	-0.664359	-0.755172	-0.00769558	-0.397669	-0.436361	-0.022611	-0.806781	0.107632	-0.416983
SPCC1620.05	SP_24_F5	-0.528494	-0.342663	-0.260547	-0.0815146	-0.424623	1.01777	-0.372501	0.141982	-0.137355	-0.363035	-0.0532392	-0.179033	0.12223	0.16857
SPBC4F6.09	SP_39_F7	-0.641833	-0.109015	-0.379422	-0.393832	-0.649872	1.40901	1.76838	-0.978295	0.448272	0.924352	-0.787378	1.1419	-0.720715	1.56773
SPAC24C9.09	SP_37_G12	-0.35938	0.0810522	-0.0184773	0.401635	-0.047806	0.1846	0.191328	0.129175	0.0382907	-0.00370784	-0.0598095	0.240323	0.00283652	0.121626
SPCC31H12.06	SP_75_A3	-0.808928	0.0111865	0.112997	0.262421	-0.539185	-0.688593	-0.204298	-0.00403365	-0.158293	-0.39708	0.541354	-0.351643	NaN	-0.271609
SPCC1235.15	SP_47_E6	0.0427114	-0.0235859	0.378383	-0.0868696	0.064737	0.0791641	0.114951	0.155568	0.135305	0.139509	0.0267736	-0.00755359	-0.461552	-0.169036
SPCC1682.15	SP_26_F11	0.0821538	-0.238259	0.108074	-0.0856419	-0.0345744	0.101678	0.153705	-0.0850943	0.00475249	0.0802244	-0.00149935	0.350043	-0.048413	0.321687
SPBC56F2.07C	SP_39_E4	0.617005	-0.348242	-0.969161	-0.146498	0.319445	-0.209276	0.276682	-0.614807	0.108841	0.128345	-0.196842	-0.0582718	0.0278408	0.189042
SPBC887.20c	SP_02_G8	-0.792045	0.12854	-0.84636	1.15489	0.00255462	-1.17368	0.269011	-0.0762535	-0.203939	0.163928	-0.347968	-0.231414	0.314788	-0.897394
SPAC6B12.14C	SP_36_B5	-0.0121182	0.187172	0.745157	-0.742408	-0.274479	-0.36446	0.0665201	0.271168	-0.235599	0.209598	0.0847699	-0.0967473	0.0468173	0.00924162
SPBC18E5.05C	SP_31_C7	-0.0246918	0.0795679	0.919886	0.00590823	0.0250484	0.803353	-0.405079	0.0323847	-0.337038	-0.472844	0.00496295	-0.232334	-0.0219568	1.10678
SPBC409.19C	SP_29_A11	-0.125615	0.36917	-0.810538	0.0554763	-0.235199	0.464197	0.0188486	0.315624	-0.243863	-0.150648	-0.142138	-0.219529	-0.302425	0.327589
SPCC132.04C	SP_31_C1	-1.69404	0.232596	-0.774257	3.33787	1.51366	-1.31637	-0.715852	0.296464	0.48711	-0.780064	0.124528	0.302992	-1.61405	-0.631024
SPAC2F3.15	SP_12_D8	0.00208995	-0.00172354	0.0272357	-0.0251901	0.0584396	-0.244068	0.177594	0.0187468	-0.186866	-0.0989424	0.714402	-0.28546	0.29117	-0.418431
SPAC1834.05	SP_06_E12	-0.127273	0.100066	0.0952538	-0.206417	-0.54953	-0.495606	0.0833584	0.119342	0.0525562	0.0887127	-0.0700653	-0.068526	0.0551415	-0.370748
SPAC6F6.01	SP_07_D3	0.116533	-0.168879	-0.136052	0.089322	-0.200662	0.241193	0.121532	-0.228773	-0.159914	0.0583197	-0.199876	-0.280043	0.0962562	0.322002
SPAC24B11.05	SP_41_B9	-0.313364	-0.201463	-0.110214	0.68447	-0.408818	-0.875601	0.222915	-0.02619	-0.0993837	-0.0590658	0.10055	-0.073499	-0.87801	-0.194368
SPAC694.02	SP_30_D6	0.216694	-0.0135009	0.613999	0.266178	0.164525	0.370372	0.107863	-0.15688	-0.489931	0.0638664	-0.00707558	-0.920434	0.202113	0.146132
GPX1	SP_51_C1	0.0331432	-0.172659	1.04065	1.98355	1.69307	0.480707	0.156654	0.765316	0.294833	0.0830851	0.259181	0.311142	-0.99662	0.30437
SPBC26H8.11C	SP_10_B8	-0.848838	1.35001	1.30065	0.526115	-0.252246	0.344201	-0.353554	-0.103613	-0.26788	-0.323086	-0.0236351	0.234041	0.503597	-0.288852
SPACUNK4.16C	SP_44_G2	1.18377	-0.540207	0.191528	0.274712	1.08503	1.16958	0.491961	-0.100117	-1.10812	0.303885	-0.18918	-1.45673	-0.575901	0.304311
PCR1	SP_27_A6	-0.225529	-0.0282282	0.761952	0.659081	0.210281	-0.374311	0.328787	0.161618	-0.497571	0.272524	0.18878	-0.328698	-0.940483	0.141336
SPBC3H7.05C	SP_12_D12	-0.0660749	0.244058	0.0607318	-0.322525	-0.357459	-0.467795	-0.176102	-0.210849	-0.491742	-0.0452863	-0.575848	-0.416989	0.474282	0.0889453
H4.1	SP_51_B5	0.0455552	0.380054	-0.754147	-0.164449	0.108501	-0.104471	0.398357	0.0440191	0.558622	0.211733	0.172803	0.633257	0.442279	0.405285
SPBC582.04C	SP_04_E7	-0.326964	0.0095635	0.0867351	0.258254	0.270712	0.225222	-0.481961	0.126012	-0.335364	-0.358342	0.219349	-0.303782	0.0987975	-0.106769
SPAC22E12.17C	SP_49_H11	0.484204	-0.112181	-0.121197	-0.468535	0.0412035	0.230039	0.159728	-0.0853508	-0.12675	0.138357	-0.0693138	0.0774895	-0.340912	-0.016808
MDE4	SP_43_B10	0.441587	0.145831	-0.0417802	-0.378771	0.221881	-0.217321	0.0273136	0.136659	-0.0342422	0.0536015	-0.0012054	-0.0125944	0.43776	0.165481
SPBC409.14C	SP_14_B1	-0.045933	0.263586	0.190524	0.667181	0.435222	0.578098	0.0670755	-0.0986587	0.0170562	0.145354	-0.210969	-0.0123841	0.176929	-0.0571036
SPAC1751.04	SP_20_D6	-0.0487904	0.296778	0.0994438	0.0323826	0.0740711	0.607535	-0.581041	-0.0130277	0.53396	-0.359625	0.0203099	0.329559	-0.579733	0.204105
SPAC2F7.08C	SP_11_F9	0.0319267	0.123838	0.406007	-0.817065	-0.410468	0.309022	0.251537	0.113813	-0.629595	0.250434	0.265673	-0.349766	-0.244541	0.0182572
CCR4	SP_09_C5	-0.300631	0.188355	0.833867	-0.309556	-0.500061	-0.442275	-0.239946	-0.129094	0.297905	-0.181669	-0.0869573	0.115973	-0.773186	-0.272923
SPAC823.03	SP_29_G8	-0.195567	0.153871	0.269568	-0.0217317	-0.40021	0.75563	0.0933081	0.228018	0.183589	0.123974	-0.0505568	-0.1129	-1.47404	0.628791
OBR1	SP_15_C2	-0.382697	-0.109293	-0.444002	0.49052	0.187844	0.453533	0.32839	0.169279	0.718671	0.082943	0.327496	0.97651	0.0313192	0.729756
SPAC1F12.08	SP_46_C10	0.0352372	-0.285292	-0.665897	0.0865018	0.218492	-0.483782	-0.256448	0.0928443	0.38756	-0.087445	0.0574319	0.161873	0.102005	-0.223341
SPBC1347.04	SP_45_F2	0.570059	-0.250885	-0.261828	-0.0440209	0.0346085	0.521055	-0.209647	-0.0252757	0.235402	-0.0598259	-0.0381033	0.262222	0.320134	-0.139509
SPBC428.16C	SP_19_B12	-0.011398	-0.0485756	0.0357017	0.0735259	0.304344	0.435242	0.123114	0.231666	0.387603	0.221438	0.0468305	0.38842	0.363666	-0.122622
CYP8	SP_11_C4	0.176287	0.269517	-0.198457	0.402255	0.345897	-0.130886	-0.0560051	-0.152738	0.0551351	-0.143981	-0.121088	0.15376	0.119009	0.029632
SPCC162.02C	SP_30_F4	-0.667571	0.169446	-0.0679257	1.24981	0.327757	-0.823359	-0.0260253	-0.211614	0.817514	-0.294485	-0.185465	0.711566	-0.398932	-0.045933
SPAC14C4.10C	SP_22_D3	0.184193	0.466045	0.564892	0.123412	0.311091	0.137133	0.242592	-0.38581	0.1258	0.115343	-0.213416	0.154453	-0.417766	0.333402
SPCC18B5.05C	SP_15_G4	-0.125154	0.116405	0.353472	0.0600457	0.340037	-0.140123	-0.382829	0.168558	0.429463	-0.293995	0.166984	0.618082	-0.26976	-0.21877
SPBC19F8.03C	SP_34_C9	0.210297	-0.23232	-0.0100983	-0.475276	-0.0719626	0.36932	-0.175618	0.126017	0.0763135	-0.157504	-0.0178178	0.142312	0.0468294	0.132086
SPBC3E7.09	SP_48_D11	0.683687	-0.420225	-0.43356	-0.284108	0.533882	0.100935	-0.0334128	0.105846	-0.0788063	-0.0393151	0.0148611	-0.0198167	-0.20857	-0.038518
SPCC1281.06C	SP_51_H3	0.155208	-0.815553	-1.0936	-1.2075	-1.16718	-0.66187	-0.23213	-0.0626551	-0.277075	-0.134712	0.10014	-0.353961	-0.6263	-0.220116
SPBC947.09	SP_28_D4	0.358166	-0.321441	-0.0447534	-0.151606	0.421839	0.20767	-0.338243	0.0681069	-0.108441	-0.114616	0.281001	-0.196201	0.237446	0.248522
SPCC4G3.07C	SP_37_G4	-0.178007	0.0810281	0.577827	-0.443575	-0.442177	-0.261152	0.173315	0.129213	-0.15954	0.0388749	0.643337	0.036302	-0.22197	-0.163392
PPA1	SP_03_H4	0.0115641	0.111655	0.253086	0.0126729	0.170568	-0.0492676	-0.255091	-0.0239489	0.327395	-0.114754	0.10243	0.197179	0.00541713	-0.0411105
RPSA-2	SP_52_E8	0.239155	0.160713	0.131815	-0.620348	-0.288153	-0.223283	-0.214407	-0.453659	-0.0177985	-0.287206	-0.378302	-0.105508	0.403013	0.0482506
SCP3	SP_32_H12	0.0986455	0.10335	0.698013	-0.194802	0.0163041	0.258485	0.0458949	0.273119	0.182323	0.0280651	0.251583	0.460328	-0.175438	0.293504
SPBC354.03	SP_27_H9	0.342207	0.0557651	0.171394	-0.159335	0.454039	0.32058	0.412424	-0.0904555	-0.426937	0.289075	0.187601	0.191609	0.0584272	0.0410175
MAD2	SP_44_D1	-0.0885471	0.0157081	0.27985	0.132281	0.156984	0.110666	0.0857738	0.100438	0.228276	0.194407	-0.012621	0.26556	0.136846	-0.254311
BYR4	SP_26_G5	-0.190216	0.260469	0.526198	0.00734716	-0.32625	0.911826	-0.139758	0.218635	0.434542	-0.0695307	-0.0285691	0.144755	0.0325931	-0.0122001
SPAC1B3.13	SP_14_G10	-0.018195	-0.0130318	0.512707	-0.334889	-0.521291	-0.220333	-0.226488	0.0501018	-0.197987	-0.0379611	0.310949	-0.172777	-0.331744	-0.24855
SPACUNK4.17	SP_53_H9	-0.286056	-0.262073	0.250243	1.58347	1.02985	0.129819	-0.0803783	0.366347	-0.0246591	-0.141172	0.621629	0.049081	-0.111263	0.744886
SPBC1289.13C	SP_32_E12	-0.617279	0.000584376	-0.573127	-0.114428	-0.549153	-0.534964	-0.0406059	0.292548	0.170265	-0.0122768	0.278613	-0.175904	0.386808	-0.664157
SPBPJ4664.05	SP_43_B11	0.0398321	-0.000363383	0.0678731	-0.496772	-0.39792	-0.208612	0.574462	-0.267547	-0.415382	0.374601	-0.110575	-0.470225	0.143192	-0.259449
GOS1	SP_41_B12	-0.268792	-0.303763	0.168169	0.590925	0.462861	0.458773	0.118406	0.255337	-0.000137808	0.165537	0.0971865	0.109086	0.0596714	-0.18555
TLG1	SP_15_D1	0.320645	-0.1604	-0.157629	-0.364371	-0.0463238	0.300037	0.168538	-0.044188	-0.343982	0.214409	-0.142761	-0.416625	0.305067	-0.213249
SPAC4F10.18	SP_35_G9	0.0450046	0.121299	-0.372506	-0.259857	-0.321478	-0.177393	-0.13177	-0.0381113	0.302885	-0.143232	-0.0583572	0.310724	0.266576	-0.277507
SPBC3B8.03	SP_53_E12	-0.793494	-0.0861858	-0.672103	0.858733	-0.52851	-0.955437	-0.251885	-0.069917	-0.345018	-0.253237	-0.158804	-0.450273	0.36432	-0.803734
SPAC1002.14	SP_48_H12	0.0890901	0.0727209	0.246227	0.142589	0.163918	0.231883	-0.182791	-0.122409	0.0778844	-0.133729	-0.0777138	0.162956	-0.423681	0.353462
SPCC1450.09C	SP_46_H6	0.0391784	0.128107	0.277524	0.136988	0.316015	-0.000219324	0.0780533	0.210267	-0.143917	-0.0192681	0.463186	0.0992802	-1.44231	-0.0494169
SPBC1683.04	SP_44_H5	0.624485	0.164656	0.00132976	0.24617	0.573317	0.0117342	-0.037383	-0.383391	-0.869763	-0.0380251	-0.0646056	-0.810692	-0.787808	-0.170687
SPCC576.03C	SP_52_C5	0.626117	-0.370144	-0.25806	-0.300463	0.288511	-0.630058	-0.14123	0.333995	0.232866	-0.219793	0.411068	0.275982	-0.159237	-0.0186293
SPCC1322.03	SP_28_F5	0.0288551	0.00665887	0.170173	-0.401951	-0.0703918	0.0951003	-0.0895591	0.335324	0.0541205	-0.0122037	0.373255	-0.0815075	-0.462994	0.0640963
SPAC1565.03	SP_15_A8	0.154788	-0.256638	0.0601814	0.189616	0.383273	0.159003	-0.206689	-0.0463184	-0.607567	-0.150677	0.596846	-0.670748	NaN!	-0.518724
CDC24	SP_42_F3	0.0805555	-0.360004	-0.504923	0.423991	0.520796	0.278621	0.123398	-0.276979	-0.317759	0.24669	-0.14327	-0.336537	0.228644	-0.0604873
SPAC8F11.02C	SP_11_A2	0.0571321	-0.125675	-0.0710749	0.309235	0.343079	-0.375403	0.0469491	-0.126044	-0.16352	0.146745	0.195781	-0.0289738	-0.673479	0.341099
SPBC31F10.03	SP_12_C1	-0.162662	-0.334517	-0.534921	0.0887611	0.00329916	-0.672141	0.138041	-0.184715	0.0402622	-0.0395191	-0.126471	0.0606061	-0.168999	-0.601634
SPACUNK4.13C	SP_28_E12	0.00726854	-0.116036	-0.145502	0.407961	0.446926	0.138845	-0.0474551	0.0488106	0.835154	-0.00471341	-0.242887	0.821711	0.174066	0.00455679
PEX5	SP_24_H11	-0.226655	-0.137917	-0.24191	0.591651	0.378618	0.313034	0.240031	0.0051962	-0.194456	0.220657	-0.060629	-0.22494	0.0463473	0.0225952
RPS30-1	SP_43_B1	-0.0782697	0.00604483	0.125119	0.326657	0.375963	0.32917	0.145303	-0.150579	0.153237	0.105003	-0.200781	0.235426	0.278202	-0.058011
ATP18	SP_10_B2	0.0473166	0.213793	0.495109	-0.329958	-0.288588	-0.982341	-0.0999001	-0.0150302	0.545875	0.00320921	-0.0171747	0.438767	-0.155537	-0.0612528
SPCC736.07C	SP_41_D3	0.167444	-0.098809	0.0137268	0.661739	0.832636	0.869441	-0.165004	-0.0635864	0.0661185	-0.135375	-0.146652	0.0403129	0.129918	0.00841581
SPBPB2B2.08	SP_33_B11	NaN	0.404611	-0.0588523	NaN!	0.403422	0.462608	-0.106861	-0.021453	0.769293	-0.224862	-0.0374983	1.38112	-1.37772	0.239457
UCH2	SP_43_C5	0.145382	-0.404699	-0.620325	-0.0697188	-0.0395536	0.152062	0.0146866	0.0236649	-0.153443	0.104321	-0.100763	-0.153413	0.209386	-0.21266
URA5	SP_36_E3	0.266894	-0.153223	-0.619984	-0.490502	-0.0790054	-0.285584	-0.0794754	0.0802556	0.0767868	0.0842798	0.00692128	0.192945	0.333092	0.0532612
SPCC576.18C	SP_35_E8	-0.336229	-0.166914	-0.305602	0.522426	0.181038	0.24603	-0.162022	-0.461193	-0.0731131	-0.0469692	-0.50641	0.103014	0.332271	0.0158895
SPAC823.16C	SP_31_D9	0.204339	0.00774676	0.531585	0.142038	0.108392	0.166723	0.00979045	-0.0848924	0.159622	-0.00633804	0.0521578	0.190003	-0.589013	-0.136963
rpl30-2_a	SP_80_C12	0.907365	0.50647	0.838594	0.316024	0.837356	3.1625	0.185766	0.355952	0.758393	0.112012	0.498369	0.660769	2.33967	-0.0398812
SPBC651.12C	SP_48_F1	-0.123723	-0.0689095	0.106129	-0.176337	-0.0386667	0.0653822	0.0723889	-0.0980925	0.184523	0.0533833	-0.132729	0.359034	-0.836221	-0.0612144
GPD2	SP_08_G5	-1.2389	-0.312299	-0.933554	0.942431	-0.477751	-1.25011	0.282827	-0.0311305	-0.472499	0.164092	0.588282	-0.534824	0.157716	-0.551048
SPBC428.14	SP_35_B12	0.342754	-0.246819	-0.222785	-0.661673	-0.495052	0.0820004	0.327429	-0.190099	0.0653322	0.177682	-0.0108849	0.0620112	0.0451381	-0.282421
SPAC23G3.08C	SP_47_F10	-0.207129	0.106762	-0.199279	0.0851506	-0.0399898	0.0697982	0.171768	0.0593697	-0.246822	0.267946	0.11712	-0.34437	-0.0199206	-0.0291223
SPBC27B12.04C	SP_16_E3	-0.0942719	0.332032	-0.0118753	0.636189	0.136748	0.0513549	0.418128	-0.151128	0.091607	0.337242	-0.247574	0.0571075	-0.263396	0.350753
MEX67	SP_40_G9	0.927108	0.124803	0.03476	0.253499	0.935265	0.612483	-0.0720308	0.00222675	-0.0653245	-0.0380064	0.0212499	-0.240364	NaN!	0.0781582
PPA2	SP_37_F10	-0.0568656	-0.128632	0.206994	-0.0381318	-0.31806	-0.0246935	-0.28635	0.298797	-0.474841	-0.162168	0.0971924	-0.371588	-0.679477	0.0169855
NDA2	SP_22_G8	-0.148087	-0.016514	0.0193484	-0.375655	-0.618161	-0.229156	0.243065	-0.246065	0.0885174	0.222546	-0.338526	0.163451	0.289146	0.0644713
SPAC22G7.10	SP_32_E8	0.117107	-0.0790516	-0.375665	-0.759309	-0.480642	-0.0604787	-0.00633173	0.0320241	-0.43995	0.00279238	0.223711	-0.076576	-0.343173	-0.137472
SPAC26A3.11	SP_17_C5	-0.206924	-0.494658	-0.566135	0.00281587	-0.316258	-0.396989	0.330553	-0.321193	-0.362163	0.170991	-0.171458	-0.263862	0.291893	-0.197916
SPBC26H8.09C	SP_06_F2	-0.176492	0.210163	0.697665	0.975325	0.947909	0.733903	-0.275223	0.23341	0.284011	-0.142438	0.0820194	0.173827	0.399374	0.245969
SPAC23H4.08	SP_34_F2	0.198972	0.106626	0.0963101	-0.130053	0.15732	-0.0164572	-0.112267	0.139291	0.153645	0.0576718	-0.0999054	-0.206299	0.114363	-0.0255647
SP-SNR54-SNO	SP_07_A1	-0.260868	0.351901	0.317408	-0.0333034	-0.745436	0.323825	-0.0578106	0.219497	-0.0889963	-0.0528493	0.147645	0.0352459	0.376391	-0.0680724
SPAC1783.09C	SP_08_B9	-0.0811853	-0.106651	0.0586111	-0.0121027	-0.0975387	-0.364938	0.0594017	0.0467945	-0.279153	-0.0137764	-0.0561658	-0.554326	-0.252459	0.0705346
SPBC725.13C	SP_42_B11	0.572735	0.0924031	0.35981	-0.328756	-0.01995	0.137955	0.22236	-0.216487	-0.15261	0.138791	-0.101003	0.210028	-0.138606	0.0996976
SPAC17G6.05C	SP_48_H3	-0.0522688	-0.192016	0.0331552	-0.369347	-0.371667	0.0246019	-0.093342	0.0963677	-1.0945	-0.100584	0.19989	-0.416939	-0.298224	0.240482
SPBC31F10.07	SP_14_D8	-0.380118	0.158141	-0.0669132	0.375286	-0.314639	-0.0590561	-0.389354	0.225144	0.291169	-0.220356	0.102073	0.294224	0.545456	0.181722
SPCPB16A4.04C	SP_49_C11	0.412584	-0.0540992	-0.380814	0.20323	0.629197	0.193248	-0.164461	-0.118059	-0.161421	-0.11625	-0.0274457	0.042043	0.217172	-0.319483
SPCC613.02	SP_48_C11	-0.115554	0.0554736	-0.0235494	0.315302	0.045737	0.136725	0.225394	-0.0429538	-0.0109422	0.266991	0.126017	-0.0988089	0.253359	0.1589
SPAC4G9.14	SP_30_H2	-0.36886	-0.152298	-0.67848	0.136042	-0.190615	-0.728788	0.297118	-0.274627	-0.0702706	0.0976499	-0.0455874	0.0303417	0.363416	-0.399779
SPCC191.13	SP_07_H9	0.326266	-0.00636515	0.407059	-0.658595	0.00555999	-0.0810597	0.109631	0.0657787	-0.281176	0.00709814	0.288299	0.27995	-0.0502142	0.0964399
SPCC24B10.16C	SP_27_A2	0.0971841	-0.0977979	-0.482699	0.079199	0.0947178	-0.0449004	0.104494	-0.0449733	0.0513162	0.202639	-0.108203	-0.186565	0.101577	-0.00309831
MRNA774779	SP_42_A4	-0.371336	0.25404	0.252109	-0.105089	-0.0972652	-0.193059	-0.514342	0.103864	-0.0158858	-0.353257	0.199464	0.323716	-0.1464	0.088262
SPBC428.15	SP_05_G6	0.590656	-0.0798842	-0.204688	-0.00607914	0.167587	-0.224859	0.00290202	-0.272473	-0.130106	-0.0305052	-0.193335	0.349516	0.276302	0.0599165
ENO1	SP_52_F1	0.151637	-0.210922	-1.03821	-1.06584	-0.766558	-0.156947	0.0395538	-0.00425427	0.0058818	-0.200262	0.305914	0.00595208	0.432515	-0.622355
SPBC30B4.10	SP_12_B2	-0.31755	0.250108	0.284809	0.863248	-0.0156324	0.373148	-0.0794139	-0.320562	-0.000742884	0.0192363	-0.237527	0.0975747	0.281831	0.168749
SPAC29B12.13	SP_30_B4	-0.28456	0.0725989	0.212726	1.6264	1.14672	0.125266	0.0599132	-0.39947	-0.163609	0.0313551	-0.182516	-0.0824795	-1.62404	-0.297993
SPCC1672.10	SP_05_E5	0.269256	-0.161072	-0.345884	-0.0347588	0.23595	0.186612	0.167225	0.0711166	0.297211	0.120812	-0.0763826	0.0547506	0.134876	0.0394032
SPAC19A8.14	SP_45_A12	0.0572276	-0.133066	0.103402	-0.352527	-0.174614	0.103886	-0.015426	-0.0425052	0.176637	-0.0700239	0.0628951	0.201337	0.171209	-0.0669732
SPBC1289.14	SP_01_G2	NaN	0.273784	0.655115	NaN!	3.78818	0.146454	0.440028	-0.607345	-0.197506	-0.0155511	0.0838678	0.138567	-1.07912	0.164832
SPAC14C4.09	SP_43_G10	0.077899	0.455133	-0.02858	-1.16152	-0.610196	-0.337576	0.343262	0.0971464	0.164608	0.240632	0.409343	0.636799	NaN	0.31754
smf1	SP_01_A1	-0.196188	0.298022	-0.0593554	0.0730911	-0.0575749	-0.421566	0.0730347	-0.274916	-0.0511591	-0.00710199	-0.220163	-0.0132128	0.31486	-0.173712
SPBC11C11.10	SP_02_H2	0.144534	0.447045	0.205229	0.320796	0.316033	0.0190708	0.114163	-0.141913	-0.0193585	0.0915542	-0.193075	-0.181902	0.41017	0.210795
sce3	SP_01_F8	-0.393203	0.0410462	-0.181066	-0.2755	-0.569825	-0.560727	0.0580025	-0.185827	-0.274276	0.0446399	0.158792	-0.321246	0.202398	0.0905701
SPCC338.14	SP_53_D5	0.0700636	-0.430742	-0.482131	-0.522089	-0.610731	-0.664227	-0.16151	0.326886	-0.117468	-0.0958463	0.144164	-0.110986	0.489165	-0.215003
SPAC750.02C	SP_21_F7	1.09752	0.0673105	0.166601	-1.66899	0.377474	0.747867	-0.16626	0.0411176	0.701925	-0.161134	-0.114543	2.30755	NaN!	0.523942
CDC6	SP_11_F7	-0.0934259	0.129694	0.0662391	0.185015	0.393431	0.142187	-0.0739554	0.216524	-0.16138	0.0241515	-0.00537456	-0.303478	0.108913	-0.0238306
SP-SNR41-SNO	SP_30_A1	-0.188378	-0.483023	1.30631	-0.526529	-0.834928	1.51918	-0.262668	-0.0678934	0.022803	-0.31139	-0.137124	-0.337412	NaN	0.016702
REC14	SP_11_C5	0.253762	-0.167261	-0.326857	-0.0292004	0.22065	-0.702016	0.209463	-0.232988	0.000406597	0.196662	-0.00683341	0.0113592	NaN!	0.211472
SPAC29A4.19C	SP_15_H12	0.293303	-0.138184	-0.536658	-0.319372	0.384673	0.515427	-0.0483844	-0.306482	-0.0557964	-0.00728784	-0.183033	-0.0379213	-0.243964	0.195184
RPL39	SP_52_B1	-0.0325592	0.0480222	0.301579	0.449025	0.459022	0.716158	-0.338031	-0.00709926	0.315565	-0.20748	-0.193183	0.150356	0.526462	0.110805
RPS10-2	SP_36_A5	0.000151269	0.079103	0.111587	-0.346145	-0.224636	-0.421702	-0.0828666	0.0581255	-0.0763549	-0.0789094	0.0370405	-0.00474239	0.438641	-0.211101
SPCC1906.05	SP_09_G7	-0.918297	0.246108	0.0973469	0.0660895	-0.525627	-0.335525	0.229182	0.496554	0.848109	0.317149	0.252701	0.888815	-0.969359	-0.251385
SPAC644.16	SP_38_H3	0.275199	-0.134622	-0.0909558	-0.379875	0.217206	-0.091497	-0.110305	0.0802521	0.0968483	-0.151606	-0.0662257	0.128516	0.0696548	0.0902697
CLP1	SP_15_G12	NaN	-0.206193	-0.0112564	NaN!	0.0260112	0.133604	-0.157754	0.252321	-0.458151	-0.176356	0.15669	0.264776	-0.00254362	-0.0292006
CEN2 left end	SP_80_G3	1.2384	0.823098	0.143596	-1.80256	-0.412749	-0.730962	-0.129621	-0.00970644	0.240662	-0.204662	0.0106529	0.478082	NaN	-0.189313
SDS21	SP_41_C6	-0.408717	0.240732	0.0492313	-0.185968	-0.244329	-0.428542	0.502372	-0.271058	-0.41866	0.363784	-0.102494	-0.207486	0.446255	0.2288
SPCC757.11C	SP_44_F11	-0.887494	-0.0404429	-0.0903993	0.716168	-0.220115	-1.30386	0.277936	-0.532228	-0.587836	0.0244854	-0.0666091	-0.245018	-0.575165	-0.470041
SPBC13G1.13	SP_01_E9	0.0702425	0.105584	0.291794	0.696561	0.473694	0.145761	0.109037	-0.012986	-0.158379	0.087523	0.128699	-0.189896	0.0425893	-0.143417
SPCC736.12C	SP_41_E1	0.104603	0.0937971	0.319522	-0.145932	0.722816	0.443985	0.174382	-0.218421	-0.764663	0.0376252	0.438909	-0.244729	0.216129	0.423111
UBPD	SP_39_C6	-0.186516	0.141102	0.368005	0.823139	0.3407	0.728844	0.143443	-0.0616386	-0.2649	0.187771	-0.191069	-0.462295	-0.315608	0.20209
BET3	SP_18_B11	-0.291775	0.14283	0.0102717	-0.223689	-0.486027	-0.282372	0.0942585	-0.24873	-0.197103	0.0380696	-0.134503	0.0887163	0.0565295	-0.0511783
RPL3-1	SP_51_D3	0.457215	0.00714823	-0.304708	-0.519677	-0.0124462	-0.247908	0.0802493	-0.124993	-0.253502	0.027882	-0.167456	-0.305289	0.364701	-0.156701
SPAC2E1P3.02C	SP_37_H3	0.195677	0.425618	0.810336	2.41004	1.48597	0.359241	0.247105	-0.0656877	0.333267	0.204941	-0.0347191	0.581383	-0.159797	0.195158
PDB1	SP_16_C2	-0.93652	0.0508008	-0.365513	0.353958	-0.679502	-0.875137	0.372412	-0.293686	0.0931286	0.189494	-0.390598	0.122979	0.386176	-0.721365
SPBC23G7.11	SP_47_F3	0.028877	0.658721	-0.519318	-0.727427	-0.29725	0.158353	0.196308	0.384193	0.47177	0.18923	0.266611	0.483067	-0.0491632	0.0601306
SPBP23A10.05	SP_24_F11	-0.34384	-0.102496	0.133201	0.184603	-0.243614	-0.0472783	0.20136	-0.124213	0.202688	0.155187	-0.28109	0.0358832	0.33716	0.0737011
SPAPB1A10.09	SP_22_C6	-0.00922778	0.188702	0.197179	-0.860696	-0.451795	0.338617	-0.0188864	-0.0127327	-0.0740313	0.0125018	-0.00826209	-0.0391716	-0.0202484	0.0735642
SPBP8B7.24C	SP_24_B2	-0.54403	0.178928	1.16471	1.02237	0.575818	0.684469	-0.292279	0.210846	0.330938	-0.236494	-0.0183095	0.385276	-0.761445	0.218838
SPAC56F8.11	SP_28_C1	-0.0727662	0.216914	0.365816	0.332225	0.171164	0.235413	-0.406409	0.183622	0.0733937	-0.142687	-0.0876692	0.103598	0.114588	0.0972623
PTS1	SP_03_E4	0.0561283	-0.0974184	0.283526	-0.335113	-0.177093	-0.00736759	0.00276343	0.148539	0.408106	0.0295706	-0.0290902	0.528496	0.162698	-0.00556312
SKB1	SP_06_H3	-0.114178	-0.0299553	-0.0680913	-0.558953	-0.912882	-0.52738	-0.206446	-0.165415	-0.339864	-0.178273	-0.27515	-0.34004	-0.323172	-0.269829
RPS26-2	SP_52_D3	0.489479	-0.280124	-0.192603	-0.029041	0.570126	-0.0117596	-0.162872	0.0487008	0.0032651	-0.154706	0.332688	0.155961	0.428214	0.0117157
SPAC15E1.08_b	SP_80_E10	-0.793896	-0.261227	-0.234314	0.558278	-0.852235	-0.143653	0.152047	-0.0405923	-0.218604	0.275061	-0.203599	-0.504689	0.268442	0.132331
SPBP8B7.29	SP_75_C1	0.832195	-0.193983	0.101632	-0.971598	-0.190146	-0.485606	-0.335689	0.155886	-0.173756	-0.312459	0.548094	-0.174726	0.317008	-0.376897
GMS1	SP_43_F12	-0.120857	0.102981	0.278975	-0.95359	-1.05159	-0.642472	0.356723	-0.0250529	-0.116797	0.158138	0.00904181	0.0713434	0.223556	0.203617
SPAC6B12.05C	SP_30_A7	-0.0164857	-0.272072	-0.192038	-0.0707844	-0.192977	0.0632713	-0.304936	0.202414	0.297868	-0.277139	-0.0613027	0.338724	0.244694	-0.128281
SPAPB1A10.08	SP_42_F1	-0.268244	-0.184185	-0.161352	1.49856	0.862304	-0.514511	0.369033	-0.506682	-0.744058	0.190875	-0.219432	-0.995538	-0.588239	-0.290887
CAP	SP_04_H11	-0.087781	-0.177428	0.0172451	0.386229	0.19457	-0.534437	-0.26461	-0.158366	-0.704327	-0.149882	0.0265598	-1.2137	-0.187279	-0.443067
SPAC4C5.03	SP_35_B8	0.0134387	0.300032	-0.0513845	-0.642329	-0.311338	-0.073099	0.208635	0.050583	0.0643358	0.0692384	-0.194634	0.12045	0.04962	0.0212403
SPBC29A10.16C	SP_14_D9	-0.751201	0.258633	-0.112926	0.567967	-0.384128	-0.0281085	-0.0991837	0.0908631	0.117679	0.0673973	-0.326858	0.101763	0.282988	-0.171663
RPB6	SP_09_D12	0.113739	0.0492862	0.00355388	-0.299524	-0.116934	-0.14602	-0.297584	0.112446	0.0905529	-0.169309	-0.0123485	0.305627	0.400592	0.0582241
STE16	SP_07_G9	-0.0818984	0.0872332	-0.107546	0.3723	0.0454748	0.0784079	-0.198327	0.00761423	-0.0986244	-0.254115	-0.0357077	-0.106278	-0.467035	-0.0605112
SPAC186.01	SP_34_G1	-0.593729	-0.00024212	-0.503087	-0.452172	-0.739195	-1.38186	-0.201889	-0.193634	-0.0639627	-0.205381	-0.182472	0.448173	-0.494166	-0.00205947
SPAC2F7.13C	SP_27_E12	-0.196857	-0.0988707	-0.0752855	-0.599754	-1.04332	-0.915124	0.209883	-0.209075	0.00600965	0.23951	-0.23491	-0.150927	0.219206	-0.307502
SPBC1773.13	SP_23_D5	-0.272256	0.168576	0.150272	0.57717	-0.106404	-0.216243	0.0878227	0.119425	-0.0343034	-0.0292528	-0.0310525	0.137257	-0.773544	0.174087
B20341-1	SP_08_G4	-0.388832	0.182927	0.00986651	-0.492956	-0.61507	-0.320883	-0.120799	0.145525	0.215096	-0.101218	0.211158	0.283005	NaN	-0.2219
ALP6	SP_41_G5	-0.0964172	0.355972	1.1593	-0.431647	-0.0971624	-0.469162	0.246392	-0.0169753	-0.150844	0.222529	0.0497232	-0.15052	0.0920449	-0.0663733
SPBC336.13C	SP_23_E3	0.584367	0.0458581	2.48608	-0.273735	0.839241	0.913467	0.0597147	-0.221218	0.154795	0.027825	-0.291262	0.0389157	0.269708	0.356116
SPAC186.05C	SP_40_A12	-0.0856677	0.110439	1.4653	-0.329886	0.0257584	1.47809	1.14565	-0.320521	0.295214	0.199868	-0.0165368	0.212216	-0.497506	2.06281
SPAC26A3.10	SP_20_C10	-0.28035	0.042731	0.846129	0.0990545	0.0700782	-0.434042	0.280134	-0.298347	-0.395282	0.201395	0.0551181	-0.597193	NaN	-0.210448
SPAPB24D3.07C	SP_52_E10	1.24838	-0.109828	1.36234	-1.54763	-0.161636	1.09781	0.035867	-0.0622968	0.164085	0.100693	0.29131	0.317529	-1.39103	0.418216
SPAC139.04C	SP_22_F6	0.0356351	-0.164016	-0.116576	0.500373	0.0688536	0.0295179	0.178776	-0.122959	0.0382998	0.0720659	-0.176091	0.231759	-0.426412	0.160893
SPBC1709.10C	SP_12_A4	-0.258396	0.320481	0.750142	0.906962	0.800553	1.05907	-0.183261	-0.39526	-0.438785	-0.145221	-0.510244	-0.149915	0.684743	0.540667
PYP2	SP_46_G8	-1.45359	0.0615908	0.612175	0.767555	-0.961005	-0.189354	0.092569	0.377302	-0.0336004	-0.155139	0.612949	-0.235196	-1.69607	-0.101346
SPCC162.11C	SP_48_G10	-0.0595358	0.328562	0.361377	0.046114	0.358307	0.447623	-0.34358	-0.110289	-0.150244	-0.131584	-0.0927981	-0.0901541	0.567996	0.552714
CID12	SP_21_A9	0.579861	0.443564	0.358242	-1.22097	-0.260833	-0.563866	0.0897512	-0.151948	0.0985416	-0.0685567	-0.0269651	0.152635	-0.0871153	0.0875618
SPAC7D4.06C	SP_31_G2	0.465146	-0.172907	-0.714741	-0.213135	0.0930107	-0.149844	0.0266965	-0.0534042	0.0377717	-0.0612098	0.0375679	0.0990822	-0.112015	-0.0260705
SPAC20G8.02	SP_26_A8	-0.0294959	0.172728	0.3528	-0.151953	0.0844809	0.072449	-0.127234	-0.0290618	-0.0428117	-0.176657	0.136841	-0.319149	-0.0478115	0.553436
SPAC823.06	SP_04_A5	0.239962	-0.0311873	-0.105984	-1.08538	-0.308858	-0.579286	0.464685	-0.485397	-0.471721	0.245617	-0.225889	-0.0656494	-0.625986	-0.51633
SPBC543.03C	SP_03_G2	0.222943	-0.0486925	-0.0100786	0.311466	0.572609	0.76396	-0.256786	0.169934	0.0832505	-0.18253	-0.0860293	-0.128572	-0.169317	-0.0512035
SPBC16A3.02C	SP_37_F2	-0.129226	0.0622492	0.778136	1.99807	1.55167	0.368687	0.758791	-0.275326	0.185376	0.544672	0.0469151	-0.0319021	-2.61383	0.624707
RPA49	SP_47_B6	0.409738	0.096965	-0.0742322	-0.318555	-0.0890583	0.209468	0.110982	0.126168	-0.277088	0.222973	0.129078	-0.301848	-0.103293	0.217912
SPAC3G9.15C	SP_08_D5	0.283751	0.106424	0.509978	0.325147	0.429463	0.742209	-0.515052	0.130036	0.179701	-0.241874	-0.178578	0.303804	0.0440009	0.565095
SPCC24B10.05	SP_53_C10	-0.177447	-0.0155961	-0.265199	-0.210428	-0.507894	-0.350183	-0.0218488	-0.0199424	0.0787098	0.0622159	-0.0190146	0.0299207	0.295131	-0.365502
SPAC22A12.08C	SP_12_C11	-0.155457	-0.163364	-0.0303681	-0.445344	-0.551558	-0.805099	0.502115	-0.183881	-0.0579913	0.312186	0.0355419	-0.0644559	-0.620379	-0.339236
SPAC4G8.06C	SP_17_F5	0.0598219	0.124645	0.943776	0.128784	0.0987468	0.0234607	-0.455909	-0.267725	0.0992864	-0.196423	-0.235084	-0.0507853	-0.0339029	-0.336441
SPAC6G10.12C	SP_21_G3	0.0538494	0.0811662	0.773744	0.153304	0.504333	0.18594	0.163141	-1.75553	-0.156214	0.204433	-1.59876	0.229818	-0.241758	0.0213791
RPL3-B	SP_48_B7	0.407556	0.193371	0.500478	-0.338377	-0.0342405	-0.311363	0.276702	-0.118017	-0.502135	0.165144	-0.293052	-0.580552	0.349498	-0.217634
SPAC977.01	SP_15_F12	-0.753972	0.219269	0.814814	0.362798	-0.23093	0.428411	-0.841317	0.0254849	0.203682	-0.284054	0.118845	0.707502	0.181454	-0.193851
QCR9	SP_17_B10	0.170855	0.0705882	0.170881	-0.418286	-0.32959	-0.641632	-0.184149	-0.104268	0.28976	-0.0846539	-0.0114055	0.33077	0.257899	-0.138867
SPAC23A1.05	SP_23_A2	-0.380681	0.773245	1.05337	-0.197307	-0.403396	-0.239558	0.125153	-0.0410799	0.0577805	0.179023	0.0935966	0.107799	0.218656	-0.0389734
RDS1	SP_53_H5	-1.24395	1.36229	2.19281	2.75167	1.31151	0.943119	1.02415	0.246165	-0.0900387	0.707844	0.267781	0.0152326	-1.95982	2.41929
SPBPB2B2.12C	SP_06_H11	0.884781	-0.243449	0.447213	0.372171	0.471371	-0.455657	0.299982	-0.634859	-0.46781	0.232651	-0.483486	-0.151951	-2.11795	0.00676028
SPAC688.09	SP_07_E9	-0.114768	-0.00497749	-0.103378	0.00729325	0.158337	-0.501823	0.06619	-0.273479	-0.187756	0.0712947	-0.182363	0.188449	-0.25203	-0.0849423
RPS15-2	SP_06_A7	0.216599	0.127534	0.063552	-0.00303865	0.147987	-0.107283	0.241487	0.0339676	-0.319863	0.233119	-0.120415	-0.184873	0.499651	-0.0800775
SPCC622.11	SP_38_H2	-0.282061	-0.351613	0.162755	0.324595	-0.169897	-0.0258753	0.242431	-0.182372	0.0929581	0.167076	-0.121169	0.0115722	-0.947638	-0.272901
SEC16	SP_45_C4	0.465907	-0.139483	-0.142127	-0.235872	0.479932	0.0603171	-0.235721	0.349919	-0.0438421	-0.0346753	0.0826987	-0.163518	0.0101818	0.17813
SPBC28E12.05	SP_02_F6	0.213049	0.00287891	0.206969	1.37771	2.07569	1.48453	-0.529108	0.0779224	-0.0431883	-0.41205	-0.079284	-0.244684	0.759615	0.510651
SPAC806.02C	SP_17_F9	NaN	-0.212693	0.423032	NaN!	-0.290379	0.0887994	-0.232506	0.124241	0.266239	-0.217688	0.240456	0.212761	0.204682	0.288737
tel seq. 2 (TAS)	SP_80_G4	0.482588	-0.449466	0.266224	-0.905571	-0.0859245	0.150832	-0.172862	0.402067	-0.013903	-0.351128	0.482733	0.493214	NaN	0.217574
SPBC887.09C	SP_24_H10	-0.103946	-0.0740211	-0.0801695	-0.311747	-0.164842	-0.247747	0.046426	0.0624114	0.128712	-0.0167321	0.132558	-0.0489148	-0.9504	0.439272
SPBC27B12.06	SP_32_F11	-0.0810968	-0.322886	-0.382751	-0.633251	-0.555034	-0.661255	0.397603	0.0208107	0.494485	0.378384	0.007399	0.190128	0.062692	-0.259278
SPAC27D7.02C	SP_47_C12	-0.420705	0.0736883	-0.191005	0.843861	0.496888	0.48589	0.0609284	-0.160643	-0.262799	0.233553	-0.158911	-0.357671	0.20916	0.0827333
SPAC22F3.07C	SP_29_B11	-0.0809113	0.318401	0.43113	-0.11077	-0.133488	-0.181116	-0.0178515	0.135368	0.0325705	-0.00404239	-0.0151261	0.120501	-0.01309	0.263919
SPAC13G7.09C	SP_13_A7	0.0114005	-0.171466	0.267932	0.235556	0.118508	0.335183	-0.0625142	0.146868	0.00325866	-0.311041	0.96038	0.2974	0.45982	-0.312118
SPAC323.05C	SP_38_E2	-0.437988	0.11892	-0.535466	-0.0310209	-0.058435	-0.0884963	-0.486617	-0.0337518	-0.0261885	-0.274203	-0.0672022	-0.108034	0.0955792	0.131328
RPS18-2	SP_18_A5	0.0055153	-0.0798298	-0.0140234	-0.167142	-0.184622	0.386053	-0.0577284	0.292684	-0.181051	0.0535261	0.033408	-0.163086	0.532102	-0.221315
COX11	SP_47_H12	0.455847	-0.0720035	0.153932	-0.24553	0.194513	0.17091	0.125924	-0.0228496	0.049925	0.102533	-0.0929141	0.000923948	NaN	0.956066
SPAC6C3.02C	SP_08_A10	0.661151	-0.0342057	1.14569	0.0883275	1.0067	0.562087	-0.165179	0.361761	-0.0622077	-0.0254786	0.236248	-0.105148	-0.738653	0.5325
PHO2	SP_34_C8	-1.0382	-0.146238	-0.396431	0.496335	-0.754382	-1.2137	0.120928	-0.151035	-0.0753524	-0.0232778	-0.258815	-0.0244372	0.0563407	-1.0435
SPAC4H3.13	SP_08_B1	0.0341078	0.275465	0.27134	-0.172661	0.0908857	-0.224321	0.0600742	-0.510389	-0.0339828	-0.0371904	-0.373925	-0.10321	0.210981	0.174253
[truncated: 3,146 more rows]
